# Supplementary material for: Repurposing a plant peptide cyclase for targeted lysine acylation
Source: Nat Chem. 2024 May 24;16(9):1481–9. doi: 10.1038/s41557-024-01520-1 (PMC11374674; doi:10.1038/s41557-024-01520-1)
Supplement: Supplementary file 2 — DNA sequences of constructs expressed in this study. [file 41557_2024_1520_MOESM2_ESM.xlsx]

## Sheet: Sheet1
Description	Sequence
T7 promoter-5' UTR (for OaAEP1)	TAATACGACTCACTATAGGGGAATTGTGAGCGGATAACAATTCCCCTCTAGAAATAATTTTGTTTAACTTTAAGAAGGAGATATACC
T7 promoter-5' UTR (used for all other constructs)	taatacgactcactatagggagaccacaacggtttccctctagaaataaggagatactagt
Ub-OaAEP1(C247A)	ATGGGCAGCAGCCATCATCATCATCATCACAGCAGCGGCCTGGTGCCGCGCGGCAGCCATATGCAGATCTTTGTGAAGACCCTCACTGGCAAAACCATCACCCTTGAGGTCGAGCCCAGTGACACCATTGAGAATGTCAAAGCCAAAATTCAAGACAAGGAGGGTATCCCACCTGACCAGCAGCGTCTGATATTTGCCGGCAAACAGCTGGAGGATGGCCGCACTCTCTCAGACTACAACATCCAGAAAGAGTCCACCCTGCACCTGGTGTTGCGCCTCCGCGGTGGAGCTCGTGATGGCGACTATCTACATCTGCCATCGGAAGTTTCCCGATTTTTCCGGCCACAGGAGACCAACGACGACCACGGCGAAGACTCGGTCGGAACTAGATGGGCTGTC…
SrtA-7M	ATGCCGcaagctaaacctcaaattccgaaagataaatcaaaagtggcaggctatattgaaattccagatgctgatattaaagaaccagtatatccaggaccagcaacacgcgaacaattaaatagaggtgtaagctttgcaaaagaaaatcaatcactagatgatcaaaatatttcaattgcaggacacactttcattgaccgtccgaactatcaatttacaaatcttaaagcagccaaaaaaggtagtatggtgtactttaaagttggtaatgaaacacgtaagtataaaatgacaagtataagaaacgttaagccaacagctgtagaagttctagatgaacaaaaaggtaaagataaacaattaacattaattacttgtgatgattacaatgaagag…
sfGFP negative control	ATGCCCCTGCCGGAAACCGGCGGTGTTTCACGTAAGGGTGAGGAACTGTTTACCGGCGTAGTCCCAATCCTTGTAGAATTGGACGGGGATGTCAATGGTCACAAATTCAGCGTGCGTGGGGAGGGAGAGGGAGACGCAACTAACGGAAAATTGACATTAAAGTTTATTTGCACCACAGGCAAGCTGCCCGTGCCCTGGCCTACGTTGGTCACAACATTAACCTATGGGGTGCAGTGCTTTGCACGCTATCCCGACCACATGAAACAACACGATTTTTTTAAGTCGGCAATGCCTGAGGGGTATGTTCAAGAACGCACTATTAGCTTCAAAGATGATGGAACTTACAAAACACGTGCGGAAGTAAAGTTCGAGGGCGACACATTAGTAAATCGCATCGAA…
sfGFP C-terminal KL-tag	ATGCCCCTGCCGGAAACCGGCGGTGTTTCACGTAAGGGTGAGGAACTGTTTACCGGCGTAGTCCCAATCCTTGTAGAATTGGACGGGGATGTCAATGGTCACAAATTCAGCGTGCGTGGGGAGGGAGAGGGAGACGCAACTAACGGAAAATTGACATTAAAGTTTATTTGCACCACAGGCAAGCTGCCCGTGCCCTGGCCTACGTTGGTCACAACATTAACCTATGGGGTGCAGTGCTTTGCACGCTATCCCGACCACATGAAACAACACGATTTTTTTAAGTCGGCAATGCCTGAGGGGTATGTTCAAGAACGCACTATTAGCTTCAAAGATGATGGAACTTACAAAACACGTGCGGAAGTAAAGTTCGAGGGCGACACATTAGTAAATCGCATCGAA…
sfGFP internal KL-tag	ATGCCCCTGCCGGAAACCGGCGGTGTTTCACGTAAGGGTGAGGAACTGTTTACCGGCGTAGTCCCAATCCTTGTAGAATTGGACGGGGATGTCAATGGTCACAAATTCAGCGTGCGTGGGGAGGGAGAGGGAGACGCAACTAACGGAAAATTGACATTAAAGTTTATTTGCACCACAGGCAAGCTGCCCGTGCCCTGGCCTACGTTGGTCACAACATTAACCTATGGGGTGCAGTGCTTTGCACGCTATCCCGACCACATGAAACAACACGATTTTTTTAAGTCGGCAATGCCTGAGGGGTATGTTCAAGAACGCACTATTAGCTTCAAAGATGATGGAACTTACAAAACACGTGCGGAAGTAAAGTTCGAGGGCGACACATTAGTAAATCGCATCGAA…
sfGFP with N-terminal, internal and C-terminal KL-tags	ATGCCCGTTGAGAACCTTTACTTCCAAGGTGGCAGCGGGAAGTTAGGTTCCGGGGTTTCACGTAAGGGTGAGGAACTGTTTACCGGCGTAGTCCCAATCCTTGTAGAATTGGACGGGGATGTCAATGGTCACAAATTCAGCGTGCGTGGGGAGGGAGAGGGAGACGCAACTAACGGAAAATTGACATTAAAGTTTATTTGCACCACAGGCAAGCTGCCCGTGCCCTGGCCTACGTTGGTCACAACATTAACCTATGGGGTGCAGTGCTTTGCACGCTATCCCGACCACATGAAACAACACGATTTTTTTAAGTCGGCAATGCCTGAGGGGTATGTTCAAGAACGCACTATTAGCTTCAAAGATGATGGAACTTACAAAACACGTGCGGAAGTAAAGTTC…
CTC-445.2d negative control	ATGCCGGGCGAAAGCCTGCCGGAAACCGGCGGCGAGAACCTTTACTTCCAAGGTTTAAGTGTCGAAATCGACTTGGGTAAAGGAGATTTTCGTGAGATTCGTGCGAGTGAGGATGCCCGCGAAGCCGCCGAGGCTTTAGCTGAAGCCGCCCGTGCGATGAAGGAAGCCCTTGAGATCTTGCGCGAAATCGCAGAGAAACTGCGTGACTCCTCTCGCGCTTCCGAAGCGGCTAAACGCATTGCAAAGGCGATCCGCAAAGCTGCAGATGCAATCGCGGAGGCTGCGAAGATCGCTGCGCGCGCCGCCAAGGACGGAGACGCGGCTCGCAACGCAGAGAATGCGGCGCGCAAAGCGAAAGAATTTGCCGAAGAACAGGCAAAACTGGCAGACATGTACGCT…
CTC-445.2d with KL-tag	ATGCCGGGCGAAAGCCTGCCGGAAACCGGCGGCGAGAACCTTTACTTCCAAGGTTTAAGTGTCGAAATCGACTTGGGTAAAGGAGATTTTCGTGAGATTCGTGCGAGTGAGGATGCCCGCGAAGCCGCCGAGGCTTTAGCTGAAGCCGCCCGTGCGATGAAGGAAGCCCTTGAGATCTTGCGCGAAATCGCAGAGAAACTGCGTGACTCCTCTCGCGCTTCCGAAGCGGCTAAACGCATTGCAAAGGCGATCCGCAAAGCTGCAGATGCAATCGCGGAGGCTGCGAAGATCGCTGCGCGCGCCGCCAAGGACGGAGACGCGGCTCGCAACGCAGAGAATGCGGCGCGCAAAGCGAAAGAATTTGCCGAAGAACAGGCAAAACTGGCAGACATGTACGCT…
CTC-445.2d with KL-tag and C-terminal NGLH	ATGCCGGGCGAAAGCCTGCCGGAAACCGGCGGCGAGAACCTTTACTTCCAAGGTTTAAGTGTCGAAATCGACTTGGGTAAAGGAGATTTTCGTGAGATTCGTGCGAGTGAGGATGCCCGCGAAGCCGCCGAGGCTTTAGCTGAAGCCGCCCGTGCGATGAAGGAAGCCCTTGAGATCTTGCGCGAAATCGCAGAGAAACTGCGTGACTCCTCTCGCGCTTCCGAAGCGGCTAAACGCATTGCAAAGGCGATCCGCAAAGCTGCAGATGCAATCGCGGAGGCTGCGAAGATCGCTGCGCGCGCCGCCAAGGACGGAGACGCGGCTCGCAACGCAGAGAATGCGGCGCGCAAAGCGAAAGAATTTGCCGAAGAACAGGCAAAACTGGCAGACATGTACGCT…
VHH(6e)-VHH(MHCII) negative control	ATGCCCAGCAGTTTACCGGAAACAGGCGGGCAAGTACAGTTGCAGGAATCGGGAGGGGGTCTTGTGCAACCGGGCGGTTCCCTGCGTCTGAGTTGTGCAGCCTCGGGATTCGTCTTCGAAAACAGTGCAATGGCGTGGTATCGTCAGGCTCCAGGCAAAGAACGTGAACTGATTGCAGTGATTGGTACCACATTTATCAAACTTGCCGAGTCGGTTAAGGGACGCTTTACTATCTCCCGTGATAACGCTAAGAGTACGGTTTATTTACAAATGAATAACCTTAAACCCGAGGACACAGCGGTTTATTACTGTAGTAAAAGTGGGGCGTACTGGGGTCAGGGGACACAGGTTACCGTTTCCTCAGGAGGAAGTGGCGCGTTAGGATCTGGCGGGTCAGGA…
VHH(6e)-VHH(MHCII) with KL-tag	ATGCCCAGCAGTTTACCGGAAACAGGCGGGCAAGTACAGTTGCAGGAATCGGGAGGGGGTCTTGTGCAACCGGGCGGTTCCCTGCGTCTGAGTTGTGCAGCCTCGGGATTCGTCTTCGAAAACAGTGCAATGGCGTGGTATCGTCAGGCTCCAGGCAAAGAACGTGAACTGATTGCAGTGATTGGTACCACATTTATCAAACTTGCCGAGTCGGTTAAGGGACGCTTTACTATCTCCCGTGATAACGCTAAGAGTACGGTTTATTTACAAATGAATAACCTTAAACCCGAGGACACAGCGGTTTATTACTGTAGTAAAAGTGGGGCGTACTGGGGTCAGGGGACACAGGTTACCGTTTCCTCAGGAGGAAGTGGCAAATTAGGATCTGGCGGGTCAGGA…
