# Supplementary material for: Repurposing a plant peptide cyclase for targeted lysine acylation
Source: Nat Chem. 2024 May 24;16(9):1481–9. doi: 10.1038/s41557-024-01520-1 (PMC11374674; doi:10.1038/s41557-024-01520-1)
Supplement: Supplementary file 3 — Molecular dynamics initial and final coordinates. [file 41557_2024_1520_MOESM3_ESM.txt]

REMARK 999 MODEL  1: GLGV-NH2     Initial
REMARK 999 MODEL  2: GLGV-NH2     Run 1 Final
REMARK 999 MODEL  3: GLGV-NH2     Run 2 Final
REMARK 999 MODEL  4: GLGV-NH2     Run 3 Final
REMARK 999 MODEL  5: GAGV-NH2     Initial
REMARK 999 MODEL  6: GAGV-NH2     Run 1 Final
REMARK 999 MODEL  7: GAGV-NH2     Run 2 Final
REMARK 999 MODEL  8: GAGV-NH2     Run 3 Final
REMARK 999 MODEL  9: Ac-GKLGV-NH2 Initial
REMARK 999 MODEL 10: Ac-GKLGV-NH2 Run 1 Final
REMARK 999 MODEL 11: Ac-GKLGV-NH2 Run 2 Final
REMARK 999 MODEL 12: Ac-GKLGV-NH2 Run 3 Final
REMARK 999 MODEL 13: Ac-GKAGV-NH2 Initial
REMARK 999 MODEL 14: Ac-GKAGV-NH2 Run 1 Final
REMARK 999 MODEL 15: Ac-GKAGV-NH2 Run 2 Final
REMARK 999 MODEL 16: Ac-GKAGV-NH2 Run 3 Final (issue with pbc)
MODEL        1
ATOM      1  N   SER P   1      45.611  65.311  69.416  1.00  0.00      P1   N
ATOM      2  HT1 SER P   1      46.555  65.632  69.490  1.00  0.00      P1    
ATOM      3  HT2 SER P   1      45.450  64.572  70.070  1.00  0.00      P1    
ATOM      4  HT3 SER P   1      44.979  66.066  69.593  1.00  0.00      P1    
ATOM      5  CA  SER P   1      45.381  64.801  68.046  1.00  0.00      P1   C
ATOM      6  HA  SER P   1      45.498  65.647  67.381  1.00  0.00      P1    
ATOM      7  CB  SER P   1      46.349  63.645  67.744  1.00  0.00      P1   C
ATOM      8  HB1 SER P   1      47.389  64.041  67.799  1.00  0.00      P1    
ATOM      9  HB2 SER P   1      46.260  62.852  68.520  1.00  0.00      P1    
ATOM     10  OG  SER P   1      46.118  63.127  66.442  1.00  0.00      P1   O
ATOM     11  HG1 SER P   1      46.876  62.573  66.219  1.00  0.00      P1    
ATOM     12  C   SER P   1      43.979  64.313  67.901  1.00  0.00      P1   C
ATOM     13  O   SER P   1      43.359  63.883  68.870  1.00  0.00      P1   O
ATOM     14  N   VAL P   2      43.434  64.406  66.673  1.00  0.00      P1   N
ATOM     15  HN  VAL P   2      43.914  64.776  65.882  1.00  0.00      P1    
ATOM     16  CA  VAL P   2      42.094  63.972  66.403  1.00  0.00      P1   C
ATOM     17  HA  VAL P   2      41.433  64.407  67.142  1.00  0.00      P1    
ATOM     18  CB  VAL P   2      41.629  64.299  65.014  1.00  0.00      P1   C
ATOM     19  HB  VAL P   2      41.740  65.402  64.872  1.00  0.00      P1    
ATOM     20  CG1 VAL P   2      42.513  63.547  64.007  1.00  0.00      P1   C
ATOM     21 HG11 VAL P   2      42.166  63.740  62.969  1.00  0.00      P1    
ATOM     22 HG12 VAL P   2      43.572  63.874  64.067  1.00  0.00      P1    
ATOM     23 HG13 VAL P   2      42.467  62.451  64.186  1.00  0.00      P1    
ATOM     24  CG2 VAL P   2      40.136  63.937  64.911  1.00  0.00      P1   C
ATOM     25 HG21 VAL P   2      39.756  64.125  63.884  1.00  0.00      P1    
ATOM     26 HG22 VAL P   2      39.977  62.863  65.151  1.00  0.00      P1    
ATOM     27 HG23 VAL P   2      39.526  64.545  65.611  1.00  0.00      P1    
ATOM     28  C   VAL P   2      42.037  62.490  66.569  1.00  0.00      P1   C
ATOM     29  O   VAL P   2      41.065  61.950  67.093  1.00  0.00      P1   O
ATOM     30  N   GLY P   3      43.107  61.791  66.153  1.00  0.00      P1   N
ATOM     31  HN  GLY P   3      43.931  62.206  65.769  1.00  0.00      P1    
ATOM     32  CA  GLY P   3      43.118  60.364  66.244  1.00  0.00      P1   C
ATOM     33  HA1 GLY P   3      42.122  60.016  66.482  1.00  0.00      P1    
ATOM     34  HA2 GLY P   3      43.877  60.055  66.950  1.00  0.00      P1    
ATOM     35  C   GLY P   3      43.488  59.823  64.904  1.00  0.00      P1   C
ATOM     36  O   GLY P   3      42.972  60.246  63.870  1.00  0.00      P1   O
ATOM     37  N   THR P   4      44.411  58.841  64.918  1.00  0.00      P1   N
ATOM     38  HN  THR P   4      44.807  58.464  65.755  1.00  0.00      P1    
ATOM     39  CA  THR P   4      44.907  58.249  63.716  1.00  0.00      P1   C
ATOM     40  HA  THR P   4      44.425  58.748  62.887  1.00  0.00      P1    
ATOM     41  CB  THR P   4      46.410  58.228  63.649  1.00  0.00      P1   C
ATOM     42  HB  THR P   4      46.753  57.672  64.555  1.00  0.00      P1    
ATOM     43  OG1 THR P   4      46.928  59.548  63.732  1.00  0.00      P1   O
ATOM     44  HG1 THR P   4      47.885  59.453  63.671  1.00  0.00      P1    
ATOM     45  CG2 THR P   4      46.840  57.575  62.326  1.00  0.00      P1   C
ATOM     46 HG21 THR P   4      47.942  57.439  62.292  1.00  0.00      P1    
ATOM     47 HG22 THR P   4      46.369  56.575  62.217  1.00  0.00      P1    
ATOM     48 HG23 THR P   4      46.540  58.198  61.456  1.00  0.00      P1    
ATOM     49  C   THR P   4      44.442  56.829  63.686  1.00  0.00      P1   C
ATOM     50  O   THR P   4      44.341  56.167  64.718  1.00  0.00      P1   O
ATOM     51  N   ARG P   5      44.110  56.333  62.479  1.00  0.00      P1   N
ATOM     52  HN  ARG P   5      44.168  56.862  61.636  1.00  0.00      P1    
ATOM     53  CA  ARG P   5      43.647  54.983  62.360  1.00  0.00      P1   C
ATOM     54  HA  ARG P   5      43.191  54.667  63.291  1.00  0.00      P1    
ATOM     55  CB  ARG P   5      42.655  54.819  61.201  1.00  0.00      P1   C
ATOM     56  HB1 ARG P   5      43.192  55.143  60.278  1.00  0.00      P1    
ATOM     57  HB2 ARG P   5      42.425  53.740  61.058  1.00  0.00      P1    
ATOM     58  CG  ARG P   5      41.392  55.670  61.391  1.00  0.00      P1   C
ATOM     59  HG1 ARG P   5      40.939  55.416  62.375  1.00  0.00      P1    
ATOM     60  HG2 ARG P   5      41.686  56.742  61.464  1.00  0.00      P1    
ATOM     61  CD  ARG P   5      40.387  55.536  60.249  1.00  0.00      P1   C
ATOM     62  HD1 ARG P   5      40.857  55.883  59.300  1.00  0.00      P1    
ATOM     63  HD2 ARG P   5      40.055  54.480  60.118  1.00  0.00      P1    
ATOM     64  NE  ARG P   5      39.190  56.364  60.576  1.00  0.00      P1   N
ATOM     65  HE  ARG P   5      38.517  55.878  61.145  1.00  0.00      P1    
ATOM     66  CZ  ARG P   5      39.046  57.647  60.136  1.00  0.00      P1   C
ATOM     67  NH1 ARG P   5      39.989  58.216  59.328  1.00  0.00      P1   N
ATOM     68 HH11 ARG P   5      39.897  59.156  59.029  1.00  0.00      P1    
ATOM     69 HH12 ARG P   5      40.824  57.683  59.177  1.00  0.00      P1    
ATOM     70  NH2 ARG P   5      37.942  58.361  60.502  1.00  0.00      P1   N
ATOM     71 HH21 ARG P   5      37.786  59.260  60.118  1.00  0.00      P1    
ATOM     72 HH22 ARG P   5      37.227  57.867  60.979  1.00  0.00      P1    
ATOM     73  C   ARG P   5      44.844  54.103  62.148  1.00  0.00      P1   C
ATOM     74  O   ARG P   5      45.726  54.417  61.350  1.00  0.00      P1   O
ATOM     75  N   TRP P   6      44.900  52.971  62.882  1.00  0.00      P1   N
ATOM     76  HN  TRP P   6      44.172  52.723  63.516  1.00  0.00      P1    
ATOM     77  CA  TRP P   6      45.994  52.039  62.817  1.00  0.00      P1   C
ATOM     78  HA  TRP P   6      46.611  52.284  61.961  1.00  0.00      P1    
ATOM     79  CB  TRP P   6      46.760  51.908  64.144  1.00  0.00      P1   C
ATOM     80  HB1 TRP P   6      46.014  51.741  64.953  1.00  0.00      P1    
ATOM     81  HB2 TRP P   6      47.412  51.008  64.117  1.00  0.00      P1    
ATOM     82  CG  TRP P   6      47.566  53.118  64.532  1.00  0.00      P1   C
ATOM     83  CD1 TRP P   6      47.199  54.233  65.226  1.00  0.00      P1   C
ATOM     84  HD1 TRP P   6      46.215  54.402  65.644  1.00  0.00      P1    
ATOM     85  NE1 TRP P   6      48.274  55.082  65.348  1.00  0.00      P1   N
ATOM     86  HE1 TRP P   6      48.296  55.935  65.823  1.00  0.00      P1    
ATOM     87  CE2 TRP P   6      49.360  54.503  64.722  1.00  0.00      P1   C
ATOM     88  CD2 TRP P   6      48.952  53.277  64.203  1.00  0.00      P1   C
ATOM     89  CE3 TRP P   6      49.812  52.463  63.523  1.00  0.00      P1   C
ATOM     90  HE3 TRP P   6      49.496  51.512  63.115  1.00  0.00      P1    
ATOM     91  CZ3 TRP P   6      51.107  52.901  63.365  1.00  0.00      P1   C
ATOM     92  HZ3 TRP P   6      51.815  52.284  62.829  1.00  0.00      P1    
ATOM     93  CZ2 TRP P   6      50.645  54.937  64.562  1.00  0.00      P1   C
ATOM     94  HZ2 TRP P   6      50.988  55.883  64.952  1.00  0.00      P1    
ATOM     95  CH2 TRP P   6      51.515  54.116  63.876  1.00  0.00      P1   C
ATOM     96  HH2 TRP P   6      52.538  54.437  63.737  1.00  0.00      P1    
ATOM     97  C   TRP P   6      45.431  50.675  62.571  1.00  0.00      P1   C
ATOM     98  O   TRP P   6      44.283  50.391  62.909  1.00  0.00      P1   O
ATOM     99  N   ALA P   7      46.240  49.784  61.959  1.00  0.00      P1   N
ATOM    100  HN  ALA P   7      47.168  49.972  61.638  1.00  0.00      P1    
ATOM    101  CA  ALA P   7      45.769  48.449  61.732  1.00  0.00      P1   C
ATOM    102  HA  ALA P   7      45.083  48.136  62.510  1.00  0.00      P1    
ATOM    103  CB  ALA P   7      45.080  48.257  60.369  1.00  0.00      P1   C
ATOM    104  HB1 ALA P   7      44.184  48.911  60.309  1.00  0.00      P1    
ATOM    105  HB2 ALA P   7      45.761  48.533  59.535  1.00  0.00      P1    
ATOM    106  HB3 ALA P   7      44.748  47.206  60.222  1.00  0.00      P1    
ATOM    107  C   ALA P   7      46.922  47.496  61.777  1.00  0.00      P1   C
ATOM    108  O   ALA P   7      48.065  47.852  61.489  1.00  0.00      P1   O
ATOM    109  N   VAL P   8      46.633  46.248  62.195  1.00  0.00      P1   N
ATOM    110  HN  VAL P   8      45.739  45.982  62.546  1.00  0.00      P1    
ATOM    111  CA  VAL P   8      47.598  45.188  62.169  1.00  0.00      P1   C
ATOM    112  HA  VAL P   8      48.470  45.486  61.600  1.00  0.00      P1    
ATOM    113  CB  VAL P   8      47.954  44.646  63.525  1.00  0.00      P1   C
ATOM    114  HB  VAL P   8      47.001  44.369  64.038  1.00  0.00      P1    
ATOM    115  CG1 VAL P   8      48.837  43.400  63.343  1.00  0.00      P1   C
ATOM    116 HG11 VAL P   8      49.148  43.000  64.332  1.00  0.00      P1    
ATOM    117 HG12 VAL P   8      48.296  42.588  62.814  1.00  0.00      P1    
ATOM    118 HG13 VAL P   8      49.755  43.650  62.769  1.00  0.00      P1    
ATOM    119  CG2 VAL P   8      48.634  45.762  64.338  1.00  0.00      P1   C
ATOM    120 HG21 VAL P   8      48.948  45.386  65.335  1.00  0.00      P1    
ATOM    121 HG22 VAL P   8      49.535  46.139  63.806  1.00  0.00      P1    
ATOM    122 HG23 VAL P   8      47.944  46.616  64.504  1.00  0.00      P1    
ATOM    123  C   VAL P   8      46.924  44.086  61.413  1.00  0.00      P1   C
ATOM    124  O   VAL P   8      45.816  43.684  61.763  1.00  0.00      P1   O
ATOM    125  N   LEU P   9      47.566  43.578  60.342  1.00  0.00      P1   N
ATOM    126  HN  LEU P   9      48.467  43.865  60.024  1.00  0.00      P1    
ATOM    127  CA  LEU P   9      46.964  42.539  59.551  1.00  0.00      P1   C
ATOM    128  HA  LEU P   9      46.045  42.226  60.029  1.00  0.00      P1    
ATOM    129  CB  LEU P   9      46.821  42.931  58.072  1.00  0.00      P1   C
ATOM    130  HB1 LEU P   9      47.851  43.048  57.662  1.00  0.00      P1    
ATOM    131  HB2 LEU P   9      46.362  42.084  57.516  1.00  0.00      P1    
ATOM    132  CG  LEU P   9      46.033  44.233  57.850  1.00  0.00      P1   C
ATOM    133  HG  LEU P   9      46.658  45.016  58.342  1.00  0.00      P1    
ATOM    134  CD1 LEU P   9      45.927  44.568  56.357  1.00  0.00      P1   C
ATOM    135 HD11 LEU P   9      45.316  45.483  56.205  1.00  0.00      P1    
ATOM    136 HD12 LEU P   9      46.935  44.745  55.923  1.00  0.00      P1    
ATOM    137 HD13 LEU P   9      45.447  43.735  55.801  1.00  0.00      P1    
ATOM    138  CD2 LEU P   9      44.673  44.195  58.561  1.00  0.00      P1   C
ATOM    139 HD21 LEU P   9      44.128  45.151  58.404  1.00  0.00      P1    
ATOM    140 HD22 LEU P   9      44.033  43.376  58.177  1.00  0.00      P1    
ATOM    141 HD23 LEU P   9      44.810  44.049  59.654  1.00  0.00      P1    
ATOM    142  C   LEU P   9      47.905  41.380  59.582  1.00  0.00      P1   C
ATOM    143  O   LEU P   9      49.084  41.540  59.275  1.00  0.00      P1   O
ATOM    144  N   ILE P  10      47.423  40.183  59.969  1.00  0.00      P1   N
ATOM    145  HN  ILE P  10      46.490  39.949  60.234  1.00  0.00      P1    
ATOM    146  CA  ILE P  10      48.339  39.084  60.017  1.00  0.00      P1   C
ATOM    147  HA  ILE P  10      49.139  39.332  59.331  1.00  0.00      P1    
ATOM    148  CB  ILE P  10      48.865  38.838  61.403  1.00  0.00      P1   C
ATOM    149  HB  ILE P  10      49.465  39.753  61.641  1.00  0.00      P1    
ATOM    150  CG2 ILE P  10      47.655  38.722  62.347  1.00  0.00      P1   C
ATOM    151 HG21 ILE P  10      47.987  38.696  63.406  1.00  0.00      P1    
ATOM    152 HG22 ILE P  10      46.976  39.592  62.229  1.00  0.00      P1    
ATOM    153 HG23 ILE P  10      47.078  37.796  62.141  1.00  0.00      P1    
ATOM    154  CG1 ILE P  10      49.850  37.651  61.429  1.00  0.00      P1   C
ATOM    155 HG11 ILE P  10      49.299  36.700  61.250  1.00  0.00      P1    
ATOM    156 HG12 ILE P  10      50.580  37.770  60.596  1.00  0.00      P1    
ATOM    157  CD  ILE P  10      50.640  37.528  62.737  1.00  0.00      P1   C
ATOM    158  HD1 ILE P  10      51.370  36.692  62.670  1.00  0.00      P1    
ATOM    159  HD2 ILE P  10      51.201  38.464  62.945  1.00  0.00      P1    
ATOM    160  HD3 ILE P  10      49.963  37.325  63.593  1.00  0.00      P1    
ATOM    161  C   ILE P  10      47.719  37.819  59.519  1.00  0.00      P1   C
ATOM    162  O   ILE P  10      46.603  37.457  59.893  1.00  0.00      P1   O
ATOM    163  N   ALA P  11      48.465  37.119  58.641  1.00  0.00      P1   N
ATOM    164  HN  ALA P  11      49.311  37.489  58.259  1.00  0.00      P1    
ATOM    165  CA  ALA P  11      48.110  35.807  58.191  1.00  0.00      P1   C
ATOM    166  HA  ALA P  11      47.115  35.492  58.483  1.00  0.00      P1    
ATOM    167  CB  ALA P  11      48.345  35.581  56.686  1.00  0.00      P1   C
ATOM    168  HB1 ALA P  11      47.619  36.184  56.101  1.00  0.00      P1    
ATOM    169  HB2 ALA P  11      49.369  35.897  56.390  1.00  0.00      P1    
ATOM    170  HB3 ALA P  11      48.209  34.514  56.406  1.00  0.00      P1    
ATOM    171  C   ALA P  11      49.068  34.921  58.931  1.00  0.00      P1   C
ATOM    172  O   ALA P  11      50.284  35.054  58.822  1.00  0.00      P1   O
ATOM    173  N   GLY P  12      48.518  34.023  59.754  1.00  0.00      P1   N
ATOM    174  HN  GLY P  12      47.520  33.981  59.787  1.00  0.00      P1    
ATOM    175  CA  GLY P  12      49.208  33.097  60.610  1.00  0.00      P1   C
ATOM    176  HA1 GLY P  12      48.468  32.718  61.301  1.00  0.00      P1    
ATOM    177  HA2 GLY P  12      50.009  33.653  61.078  1.00  0.00      P1    
ATOM    178  C   GLY P  12      49.820  31.917  59.885  1.00  0.00      P1   C
ATOM    179  O   GLY P  12      50.445  31.083  60.541  1.00  0.00      P1   O
ATOM    180  N   SER P  13      49.524  31.697  58.582  1.00  0.00      P1   N
ATOM    181  HN  SER P  13      49.003  32.311  57.989  1.00  0.00      P1    
ATOM    182  CA  SER P  13      49.974  30.482  57.930  1.00  0.00      P1   C
ATOM    183  HA  SER P  13      50.430  29.892  58.714  1.00  0.00      P1    
ATOM    184  CB  SER P  13      48.845  29.776  57.158  1.00  0.00      P1   C
ATOM    185  HB1 SER P  13      48.543  30.432  56.309  1.00  0.00      P1    
ATOM    186  HB2 SER P  13      49.214  28.821  56.719  1.00  0.00      P1    
ATOM    187  OG  SER P  13      47.719  29.559  57.994  1.00  0.00      P1   O
ATOM    188  HG1 SER P  13      46.979  29.327  57.419  1.00  0.00      P1    
ATOM    189  C   SER P  13      51.033  30.727  56.879  1.00  0.00      P1   C
ATOM    190  O   SER P  13      51.335  31.869  56.536  1.00  0.00      P1   O
ATOM    191  N   LYS P  14      51.640  29.613  56.372  1.00  0.00      P1   N
ATOM    192  HN  LYS P  14      51.390  28.723  56.749  1.00  0.00      P1    
ATOM    193  CA  LYS P  14      52.634  29.577  55.319  1.00  0.00      P1   C
ATOM    194  HA  LYS P  14      52.612  30.525  54.795  1.00  0.00      P1    
ATOM    195  CB  LYS P  14      54.033  29.085  55.728  1.00  0.00      P1   C
ATOM    196  HB1 LYS P  14      53.895  28.124  56.276  1.00  0.00      P1    
ATOM    197  HB2 LYS P  14      54.614  28.841  54.810  1.00  0.00      P1    
ATOM    198  CG  LYS P  14      54.861  29.998  56.608  1.00  0.00      P1   C
ATOM    199  HG1 LYS P  14      55.099  30.929  56.045  1.00  0.00      P1    
ATOM    200  HG2 LYS P  14      54.256  30.293  57.496  1.00  0.00      P1    
ATOM    201  CD  LYS P  14      56.173  29.348  57.060  1.00  0.00      P1   C
ATOM    202  HD1 LYS P  14      56.773  29.101  56.155  1.00  0.00      P1    
ATOM    203  HD2 LYS P  14      56.749  30.101  57.647  1.00  0.00      P1    
ATOM    204  CE  LYS P  14      55.994  28.088  57.908  1.00  0.00      P1   C
ATOM    205  HE1 LYS P  14      55.290  28.280  58.748  1.00  0.00      P1    
ATOM    206  HE2 LYS P  14      55.587  27.256  57.291  1.00  0.00      P1    
ATOM    207  NZ  LYS P  14      57.299  27.671  58.468  1.00  0.00      P1   N
ATOM    208  HZ1 LYS P  14      57.181  26.815  59.047  1.00  0.00      P1    
ATOM    209  HZ2 LYS P  14      57.963  27.475  57.692  1.00  0.00      P1    
ATOM    210  HZ3 LYS P  14      57.682  28.436  59.059  1.00  0.00      P1    
ATOM    211  C   LYS P  14      52.240  28.512  54.335  1.00  0.00      P1   C
ATOM    212  O   LYS P  14      51.389  27.668  54.619  1.00  0.00      P1   O
ATOM    213  N   GLY P  15      52.882  28.534  53.141  1.00  0.00      P1   N
ATOM    214  HN  GLY P  15      53.527  29.259  52.905  1.00  0.00      P1    
ATOM    215  CA  GLY P  15      52.684  27.523  52.132  1.00  0.00      P1   C
ATOM    216  HA1 GLY P  15      52.279  26.639  52.605  1.00  0.00      P1    
ATOM    217  HA2 GLY P  15      53.619  27.360  51.613  1.00  0.00      P1    
ATOM    218  C   GLY P  15      51.680  28.016  51.133  1.00  0.00      P1   C
ATOM    219  O   GLY P  15      50.716  28.693  51.483  1.00  0.00      P1   O
ATOM    220  N   TYR P  16      51.862  27.609  49.857  1.00  0.00      P1   N
ATOM    221  HN  TYR P  16      52.590  26.972  49.611  1.00  0.00      P1    
ATOM    222  CA  TYR P  16      51.047  28.041  48.753  1.00  0.00      P1   C
ATOM    223  HA  TYR P  16      51.050  29.124  48.758  1.00  0.00      P1    
ATOM    224  CB  TYR P  16      51.498  27.489  47.388  1.00  0.00      P1   C
ATOM    225  HB1 TYR P  16      52.557  27.778  47.210  1.00  0.00      P1    
ATOM    226  HB2 TYR P  16      51.455  26.378  47.380  1.00  0.00      P1    
ATOM    227  CG  TYR P  16      50.623  28.108  46.349  1.00  0.00      P1   C
ATOM    228  CD1 TYR P  16      50.863  29.396  45.928  1.00  0.00      P1   C
ATOM    229  HD1 TYR P  16      51.676  29.961  46.364  1.00  0.00      P1    
ATOM    230  CE1 TYR P  16      50.065  29.980  44.973  1.00  0.00      P1   C
ATOM    231  HE1 TYR P  16      50.248  30.994  44.649  1.00  0.00      P1    
ATOM    232  CZ  TYR P  16      49.019  29.280  44.426  1.00  0.00      P1   C
ATOM    233  OH  TYR P  16      48.205  29.886  43.447  1.00  0.00      P1   O
ATOM    234  HH  TYR P  16      47.583  29.223  43.139  1.00  0.00      P1    
ATOM    235  CD2 TYR P  16      49.575  27.411  45.790  1.00  0.00      P1   C
ATOM    236  HD2 TYR P  16      49.350  26.409  46.130  1.00  0.00      P1    
ATOM    237  CE2 TYR P  16      48.773  27.990  44.834  1.00  0.00      P1   C
ATOM    238  HE2 TYR P  16      47.942  27.436  44.425  1.00  0.00      P1    
ATOM    239  C   TYR P  16      49.635  27.604  48.967  1.00  0.00      P1   C
ATOM    240  O   TYR P  16      48.694  28.302  48.595  1.00  0.00      P1   O
ATOM    241  N   ALA P  17      49.445  26.421  49.567  1.00  0.00      P1   N
ATOM    242  HN  ALA P  17      50.193  25.847  49.899  1.00  0.00      P1    
ATOM    243  CA  ALA P  17      48.125  25.895  49.774  1.00  0.00      P1   C
ATOM    244  HA  ALA P  17      47.585  25.798  48.839  1.00  0.00      P1    
ATOM    245  CB  ALA P  17      48.131  24.537  50.497  1.00  0.00      P1   C
ATOM    246  HB1 ALA P  17      48.664  23.786  49.875  1.00  0.00      P1    
ATOM    247  HB2 ALA P  17      48.657  24.607  51.474  1.00  0.00      P1    
ATOM    248  HB3 ALA P  17      47.099  24.164  50.676  1.00  0.00      P1    
ATOM    249  C   ALA P  17      47.334  26.858  50.624  1.00  0.00      P1   C
ATOM    250  O   ALA P  17      46.111  26.930  50.498  1.00  0.00      P1   O
ATOM    251  N   ASN P  18      47.988  27.590  51.556  1.00  0.00      P1   N
ATOM    252  HN  ASN P  18      48.971  27.583  51.735  1.00  0.00      P1    
ATOM    253  CA  ASN P  18      47.233  28.485  52.400  1.00  0.00      P1   C
ATOM    254  HA  ASN P  18      46.219  28.101  52.413  1.00  0.00      P1    
ATOM    255  CB  ASN P  18      47.821  28.622  53.812  1.00  0.00      P1   C
ATOM    256  HB1 ASN P  18      48.911  28.817  53.709  1.00  0.00      P1    
ATOM    257  HB2 ASN P  18      47.374  29.494  54.333  1.00  0.00      P1    
ATOM    258  CG  ASN P  18      47.584  27.310  54.542  1.00  0.00      P1   C
ATOM    259  OD1 ASN P  18      46.542  26.674  54.386  1.00  0.00      P1   O
ATOM    260  ND2 ASN P  18      48.582  26.891  55.366  1.00  0.00      P1   N
ATOM    261 HD21 ASN P  18      48.449  26.027  55.844  1.00  0.00      P1    
ATOM    262 HD22 ASN P  18      49.417  27.426  55.450  1.00  0.00      P1    
ATOM    263  C   ASN P  18      47.189  29.870  51.807  1.00  0.00      P1   C
ATOM    264  O   ASN P  18      47.250  30.866  52.527  1.00  0.00      P1   O
ATOM    265  N   TYR P  19      46.930  29.945  50.489  1.00  0.00      P1   N
ATOM    266  HN  TYR P  19      46.764  29.089  50.002  1.00  0.00      P1    
ATOM    267  CA  TYR P  19      46.859  31.126  49.665  1.00  0.00      P1   C
ATOM    268  HA  TYR P  19      47.809  31.640  49.743  1.00  0.00      P1    
ATOM    269  CB  TYR P  19      46.435  30.686  48.246  1.00  0.00      P1   C
ATOM    270  HB1 TYR P  19      47.201  29.992  47.836  1.00  0.00      P1    
ATOM    271  HB2 TYR P  19      45.472  30.131  48.278  1.00  0.00      P1    
ATOM    272  CG  TYR P  19      46.311  31.792  47.259  1.00  0.00      P1   C
ATOM    273  CD1 TYR P  19      45.131  32.488  47.126  1.00  0.00      P1   C
ATOM    274  HD1 TYR P  19      44.282  32.230  47.744  1.00  0.00      P1    
ATOM    275  CE1 TYR P  19      45.013  33.496  46.199  1.00  0.00      P1   C
ATOM    276  HE1 TYR P  19      44.086  34.041  46.095  1.00  0.00      P1    
ATOM    277  CZ  TYR P  19      46.080  33.808  45.394  1.00  0.00      P1   C
ATOM    278  OH  TYR P  19      45.966  34.840  44.440  1.00  0.00      P1   O
ATOM    279  HH  TYR P  19      46.828  34.953  44.033  1.00  0.00      P1    
ATOM    280  CD2 TYR P  19      47.371  32.109  46.445  1.00  0.00      P1   C
ATOM    281  HD2 TYR P  19      48.288  31.539  46.506  1.00  0.00      P1    
ATOM    282  CE2 TYR P  19      47.259  33.115  45.517  1.00  0.00      P1   C
ATOM    283  HE2 TYR P  19      48.094  33.344  44.871  1.00  0.00      P1    
ATOM    284  C   TYR P  19      45.810  32.043  50.234  1.00  0.00      P1   C
ATOM    285  O   TYR P  19      45.992  33.258  50.305  1.00  0.00      P1   O
ATOM    286  N   ARG P  20      44.697  31.463  50.712  1.00  0.00      P1   N
ATOM    287  HN  ARG P  20      44.651  30.468  50.766  1.00  0.00      P1    
ATOM    288  CA  ARG P  20      43.541  32.188  51.162  1.00  0.00      P1   C
ATOM    289  HA  ARG P  20      43.161  32.755  50.321  1.00  0.00      P1    
ATOM    290  CB  ARG P  20      42.467  31.254  51.738  1.00  0.00      P1   C
ATOM    291  HB1 ARG P  20      41.610  31.905  52.036  1.00  0.00      P1    
ATOM    292  HB2 ARG P  20      42.081  30.589  50.934  1.00  0.00      P1    
ATOM    293  CG  ARG P  20      42.964  30.471  52.953  1.00  0.00      P1   C
ATOM    294  HG1 ARG P  20      43.768  29.777  52.622  1.00  0.00      P1    
ATOM    295  HG2 ARG P  20      43.452  31.177  53.664  1.00  0.00      P1    
ATOM    296  CD  ARG P  20      41.868  29.732  53.720  1.00  0.00      P1   C
ATOM    297  HD1 ARG P  20      42.065  29.809  54.814  1.00  0.00      P1    
ATOM    298  HD2 ARG P  20      40.861  30.160  53.508  1.00  0.00      P1    
ATOM    299  NE  ARG P  20      41.869  28.308  53.287  1.00  0.00      P1   N
ATOM    300  HE  ARG P  20      41.144  28.096  52.622  1.00  0.00      P1    
ATOM    301  CZ  ARG P  20      42.800  27.450  53.796  1.00  0.00      P1   C
ATOM    302  NH1 ARG P  20      43.840  27.931  54.536  1.00  0.00      P1   N
ATOM    303 HH11 ARG P  20      44.534  27.319  54.888  1.00  0.00      P1    
ATOM    304 HH12 ARG P  20      43.930  28.928  54.580  1.00  0.00      P1    
ATOM    305  NH2 ARG P  20      42.689  26.110  53.557  1.00  0.00      P1   N
ATOM    306 HH21 ARG P  20      43.311  25.477  53.995  1.00  0.00      P1    
ATOM    307 HH22 ARG P  20      41.856  25.801  53.117  1.00  0.00      P1    
ATOM    308  C   ARG P  20      43.865  33.187  52.245  1.00  0.00      P1   C
ATOM    309  O   ARG P  20      43.352  34.305  52.200  1.00  0.00      P1   O
ATOM    310  N   HSE P  21      44.698  32.827  53.243  1.00  0.00      P1   N
ATOM    311  HN  HSE P  21      45.179  31.952  53.273  1.00  0.00      P1    
ATOM    312  CA  HSE P  21      44.965  33.693  54.367  1.00  0.00      P1   C
ATOM    313  HA  HSE P  21      44.001  33.995  54.759  1.00  0.00      P1    
ATOM    314  CB  HSE P  21      45.777  33.003  55.475  1.00  0.00      P1   C
ATOM    315  HB1 HSE P  21      46.740  32.667  55.034  1.00  0.00      P1    
ATOM    316  HB2 HSE P  21      46.022  33.740  56.268  1.00  0.00      P1    
ATOM    317  ND1 HSE P  21      45.677  30.609  56.316  1.00  0.00      P1   N
ATOM    318  CG  HSE P  21      45.065  31.811  56.043  1.00  0.00      P1   C
ATOM    319  CE1 HSE P  21      44.715  29.783  56.804  1.00  0.00      P1   C
ATOM    320  HE1 HSE P  21      44.884  28.748  57.113  1.00  0.00      P1    
ATOM    321  NE2 HSE P  21      43.534  30.370  56.860  1.00  0.00      P1   N
ATOM    322  HE2 HSE P  21      42.653  30.000  57.155  1.00  0.00      P1    
ATOM    323  CD2 HSE P  21      43.757  31.650  56.379  1.00  0.00      P1   C
ATOM    324  HD2 HSE P  21      42.933  32.346  56.311  1.00  0.00      P1    
ATOM    325  C   HSE P  21      45.688  34.946  53.957  1.00  0.00      P1   C
ATOM    326  O   HSE P  21      45.382  36.031  54.454  1.00  0.00      P1   O
ATOM    327  N   GLN P  22      46.698  34.831  53.074  1.00  0.00      P1   N
ATOM    328  HN  GLN P  22      46.998  33.972  52.663  1.00  0.00      P1    
ATOM    329  CA  GLN P  22      47.439  35.983  52.649  1.00  0.00      P1   C
ATOM    330  HA  GLN P  22      47.703  36.556  53.530  1.00  0.00      P1    
ATOM    331  CB  GLN P  22      48.703  35.596  51.864  1.00  0.00      P1   C
ATOM    332  HB1 GLN P  22      49.166  34.737  52.402  1.00  0.00      P1    
ATOM    333  HB2 GLN P  22      48.411  35.212  50.860  1.00  0.00      P1    
ATOM    334  CG  GLN P  22      49.719  36.731  51.741  1.00  0.00      P1   C
ATOM    335  HG1 GLN P  22      49.417  37.436  50.937  1.00  0.00      P1    
ATOM    336  HG2 GLN P  22      49.785  37.304  52.689  1.00  0.00      P1    
ATOM    337  CD  GLN P  22      51.068  36.119  51.373  1.00  0.00      P1   C
ATOM    338  OE1 GLN P  22      51.670  36.463  50.358  1.00  0.00      P1   O
ATOM    339  NE2 GLN P  22      51.564  35.187  52.233  1.00  0.00      P1   N
ATOM    340 HE21 GLN P  22      52.446  34.786  52.002  1.00  0.00      P1    
ATOM    341 HE22 GLN P  22      51.040  34.927  53.037  1.00  0.00      P1    
ATOM    342  C   GLN P  22      46.552  36.844  51.799  1.00  0.00      P1   C
ATOM    343  O   GLN P  22      46.597  38.070  51.880  1.00  0.00      P1   O
ATOM    344  N   ALA P  23      45.713  36.217  50.953  1.00  0.00      P1   N
ATOM    345  HN  ALA P  23      45.643  35.223  50.876  1.00  0.00      P1    
ATOM    346  CA  ALA P  23      44.848  36.963  50.089  1.00  0.00      P1   C
ATOM    347  HA  ALA P  23      45.402  37.669  49.481  1.00  0.00      P1    
ATOM    348  CB  ALA P  23      43.997  36.066  49.177  1.00  0.00      P1   C
ATOM    349  HB1 ALA P  23      44.661  35.484  48.502  1.00  0.00      P1    
ATOM    350  HB2 ALA P  23      43.398  35.344  49.774  1.00  0.00      P1    
ATOM    351  HB3 ALA P  23      43.305  36.664  48.546  1.00  0.00      P1    
ATOM    352  C   ALA P  23      43.908  37.774  50.929  1.00  0.00      P1   C
ATOM    353  O   ALA P  23      43.680  38.945  50.643  1.00  0.00      P1   O
ATOM    354  N   GLY P  24      43.359  37.184  52.008  1.00  0.00      P1   N
ATOM    355  HN  GLY P  24      43.584  36.254  52.297  1.00  0.00      P1    
ATOM    356  CA  GLY P  24      42.396  37.874  52.824  1.00  0.00      P1   C
ATOM    357  HA1 GLY P  24      42.113  37.220  53.638  1.00  0.00      P1    
ATOM    358  HA2 GLY P  24      41.572  38.181  52.194  1.00  0.00      P1    
ATOM    359  C   GLY P  24      43.015  39.111  53.414  1.00  0.00      P1   C
ATOM    360  O   GLY P  24      42.409  40.180  53.388  1.00  0.00      P1   O
ATOM    361  N   VAL P  25      44.243  39.004  53.961  1.00  0.00      P1   N
ATOM    362  HN  VAL P  25      44.773  38.160  53.973  1.00  0.00      P1    
ATOM    363  CA  VAL P  25      44.897  40.128  54.585  1.00  0.00      P1   C
ATOM    364  HA  VAL P  25      44.203  40.557  55.296  1.00  0.00      P1    
ATOM    365  CB  VAL P  25      46.147  39.774  55.348  1.00  0.00      P1   C
ATOM    366  HB  VAL P  25      46.680  40.728  55.583  1.00  0.00      P1    
ATOM    367  CG1 VAL P  25      45.750  39.060  56.649  1.00  0.00      P1   C
ATOM    368 HG11 VAL P  25      46.657  38.753  57.213  1.00  0.00      P1    
ATOM    369 HG12 VAL P  25      45.156  39.720  57.314  1.00  0.00      P1    
ATOM    370 HG13 VAL P  25      45.156  38.147  56.430  1.00  0.00      P1    
ATOM    371  CG2 VAL P  25      47.045  38.901  54.460  1.00  0.00      P1   C
ATOM    372 HG21 VAL P  25      47.958  38.590  55.010  1.00  0.00      P1    
ATOM    373 HG22 VAL P  25      46.503  37.986  54.137  1.00  0.00      P1    
ATOM    374 HG23 VAL P  25      47.371  39.452  53.553  1.00  0.00      P1    
ATOM    375  C   VAL P  25      45.215  41.189  53.569  1.00  0.00      P1   C
ATOM    376  O   VAL P  25      45.148  42.380  53.878  1.00  0.00      P1   O
ATOM    377  N   CYS P  26      45.602  40.790  52.340  1.00  0.00      P1   N
ATOM    378  HN  CYS P  26      45.706  39.835  52.068  1.00  0.00      P1    
ATOM    379  CA  CYS P  26      45.900  41.745  51.309  1.00  0.00      P1   C
ATOM    380  HA  CYS P  26      46.608  42.459  51.714  1.00  0.00      P1    
ATOM    381  CB  CYS P  26      46.410  41.101  50.006  1.00  0.00      P1   C
ATOM    382  HB1 CYS P  26      45.653  40.347  49.693  1.00  0.00      P1    
ATOM    383  HB2 CYS P  26      46.439  41.862  49.195  1.00  0.00      P1    
ATOM    384  SG  CYS P  26      48.015  40.278  50.220  1.00  0.00      P1   S
ATOM    385  HG1 CYS P  26      48.119  39.793  48.982  1.00  0.00      P1    
ATOM    386  C   CYS P  26      44.647  42.486  50.977  1.00  0.00      P1   C
ATOM    387  O   CYS P  26      44.678  43.698  50.771  1.00  0.00      P1   O
ATOM    388  N   HSE P  27      43.502  41.775  50.902  1.00  0.00      P1   N
ATOM    389  HN  HSE P  27      43.442  40.794  51.082  1.00  0.00      P1    
ATOM    390  CA  HSE P  27      42.251  42.391  50.548  1.00  0.00      P1   C
ATOM    391  HA  HSE P  27      42.383  42.904  49.603  1.00  0.00      P1    
ATOM    392  CB  HSE P  27      41.092  41.379  50.513  1.00  0.00      P1   C
ATOM    393  HB1 HSE P  27      41.402  40.527  49.870  1.00  0.00      P1    
ATOM    394  HB2 HSE P  27      40.924  40.973  51.532  1.00  0.00      P1    
ATOM    395  ND1 HSE P  27      38.796  41.212  49.436  1.00  0.00      P1   N
ATOM    396  CG  HSE P  27      39.830  41.962  49.954  1.00  0.00      P1   C
ATOM    397  CE1 HSE P  27      37.841  42.087  49.032  1.00  0.00      P1   C
ATOM    398  HE1 HSE P  27      36.893  41.801  48.571  1.00  0.00      P1    
ATOM    399  NE2 HSE P  27      38.187  43.344  49.253  1.00  0.00      P1   N
ATOM    400  HE2 HSE P  27      37.694  44.188  49.042  1.00  0.00      P1    
ATOM    401  CD2 HSE P  27      39.439  43.261  49.835  1.00  0.00      P1   C
ATOM    402  HD2 HSE P  27      39.956  44.169  50.112  1.00  0.00      P1    
ATOM    403  C   HSE P  27      41.930  43.435  51.575  1.00  0.00      P1   C
ATOM    404  O   HSE P  27      41.489  44.532  51.237  1.00  0.00      P1   O
ATOM    405  N   ALA P  28      42.159  43.119  52.863  1.00  0.00      P1   N
ATOM    406  HN  ALA P  28      42.536  42.233  53.131  1.00  0.00      P1    
ATOM    407  CA  ALA P  28      41.882  44.025  53.946  1.00  0.00      P1   C
ATOM    408  HA  ALA P  28      40.850  44.356  53.933  1.00  0.00      P1    
ATOM    409  CB  ALA P  28      42.200  43.406  55.320  1.00  0.00      P1   C
ATOM    410  HB1 ALA P  28      41.553  42.518  55.487  1.00  0.00      P1    
ATOM    411  HB2 ALA P  28      43.259  43.072  55.372  1.00  0.00      P1    
ATOM    412  HB3 ALA P  28      42.015  44.126  56.146  1.00  0.00      P1    
ATOM    413  C   ALA P  28      42.725  45.258  53.785  1.00  0.00      P1   C
ATOM    414  O   ALA P  28      42.257  46.369  54.029  1.00  0.00      P1   O
ATOM    415  N   TYR P  29      43.995  45.101  53.361  1.00  0.00      P1   N
ATOM    416  HN  TYR P  29      44.407  44.216  53.151  1.00  0.00      P1    
ATOM    417  CA  TYR P  29      44.873  46.229  53.176  1.00  0.00      P1   C
ATOM    418  HA  TYR P  29      44.881  46.789  54.103  1.00  0.00      P1    
ATOM    419  CB  TYR P  29      46.308  45.876  52.721  1.00  0.00      P1   C
ATOM    420  HB1 TYR P  29      46.811  45.293  53.523  1.00  0.00      P1    
ATOM    421  HB2 TYR P  29      46.286  45.235  51.813  1.00  0.00      P1    
ATOM    422  CG  TYR P  29      47.067  47.153  52.490  1.00  0.00      P1   C
ATOM    423  CD1 TYR P  29      47.696  47.821  53.519  1.00  0.00      P1   C
ATOM    424  HD1 TYR P  29      47.635  47.435  54.527  1.00  0.00      P1    
ATOM    425  CE1 TYR P  29      48.389  48.992  53.295  1.00  0.00      P1   C
ATOM    426  HE1 TYR P  29      48.872  49.509  54.111  1.00  0.00      P1    
ATOM    427  CZ  TYR P  29      48.464  49.515  52.029  1.00  0.00      P1   C
ATOM    428  OH  TYR P  29      49.170  50.714  51.790  1.00  0.00      P1   O
ATOM    429  HH  TYR P  29      49.164  50.868  50.843  1.00  0.00      P1    
ATOM    430  CD2 TYR P  29      47.156  47.690  51.225  1.00  0.00      P1   C
ATOM    431  HD2 TYR P  29      46.646  47.214  50.399  1.00  0.00      P1    
ATOM    432  CE2 TYR P  29      47.845  48.858  50.993  1.00  0.00      P1   C
ATOM    433  HE2 TYR P  29      47.881  49.270  49.996  1.00  0.00      P1    
ATOM    434  C   TYR P  29      44.304  47.129  52.122  1.00  0.00      P1   C
ATOM    435  O   TYR P  29      44.379  48.349  52.244  1.00  0.00      P1   O
ATOM    436  N   GLN P  30      43.734  46.560  51.045  1.00  0.00      P1   N
ATOM    437  HN  GLN P  30      43.618  45.579  50.898  1.00  0.00      P1    
ATOM    438  CA  GLN P  30      43.230  47.385  49.982  1.00  0.00      P1   C
ATOM    439  HA  GLN P  30      44.030  48.046  49.671  1.00  0.00      P1    
ATOM    440  CB  GLN P  30      42.736  46.578  48.769  1.00  0.00      P1   C
ATOM    441  HB1 GLN P  30      41.993  45.841  49.153  1.00  0.00      P1    
ATOM    442  HB2 GLN P  30      42.177  47.252  48.080  1.00  0.00      P1    
ATOM    443  CG  GLN P  30      43.864  45.846  48.037  1.00  0.00      P1   C
ATOM    444  HG1 GLN P  30      44.412  45.179  48.737  1.00  0.00      P1    
ATOM    445  HG2 GLN P  30      43.458  45.219  47.217  1.00  0.00      P1    
ATOM    446  CD  GLN P  30      44.843  46.881  47.494  1.00  0.00      P1   C
ATOM    447  OE1 GLN P  30      44.638  48.087  47.619  1.00  0.00      P1   O
ATOM    448  NE2 GLN P  30      45.947  46.391  46.872  1.00  0.00      P1   N
ATOM    449 HE21 GLN P  30      46.596  47.057  46.517  1.00  0.00      P1    
ATOM    450 HE22 GLN P  30      46.066  45.408  46.776  1.00  0.00      P1    
ATOM    451  C   GLN P  30      42.109  48.242  50.496  1.00  0.00      P1   C
ATOM    452  O   GLN P  30      41.969  49.397  50.095  1.00  0.00      P1   O
ATOM    453  N   ILE P  31      41.261  47.699  51.388  1.00  0.00      P1   N
ATOM    454  HN  ILE P  31      41.312  46.770  51.748  1.00  0.00      P1    
ATOM    455  CA  ILE P  31      40.171  48.469  51.904  1.00  0.00      P1   C
ATOM    456  HA  ILE P  31      39.676  48.919  51.053  1.00  0.00      P1    
ATOM    457  CB  ILE P  31      39.173  47.669  52.679  1.00  0.00      P1   C
ATOM    458  HB  ILE P  31      39.784  47.118  53.438  1.00  0.00      P1    
ATOM    459  CG2 ILE P  31      38.153  48.651  53.279  1.00  0.00      P1   C
ATOM    460 HG21 ILE P  31      37.480  48.129  53.991  1.00  0.00      P1    
ATOM    461 HG22 ILE P  31      38.666  49.464  53.835  1.00  0.00      P1    
ATOM    462 HG23 ILE P  31      37.528  49.109  52.484  1.00  0.00      P1    
ATOM    463  CG1 ILE P  31      38.538  46.617  51.751  1.00  0.00      P1   C
ATOM    464 HG11 ILE P  31      38.058  47.121  50.883  1.00  0.00      P1    
ATOM    465 HG12 ILE P  31      39.342  45.960  51.347  1.00  0.00      P1    
ATOM    466  CD  ILE P  31      37.504  45.725  52.432  1.00  0.00      P1   C
ATOM    467  HD1 ILE P  31      37.131  44.955  51.722  1.00  0.00      P1    
ATOM    468  HD2 ILE P  31      37.951  45.205  53.306  1.00  0.00      P1    
ATOM    469  HD3 ILE P  31      36.634  46.319  52.782  1.00  0.00      P1    
ATOM    470  C   ILE P  31      40.689  49.597  52.753  1.00  0.00      P1   C
ATOM    471  O   ILE P  31      40.185  50.716  52.674  1.00  0.00      P1   O
ATOM    472  N   LEU P  32      41.714  49.335  53.588  1.00  0.00      P1   N
ATOM    473  HN  LEU P  32      42.160  48.445  53.656  1.00  0.00      P1    
ATOM    474  CA  LEU P  32      42.258  50.336  54.465  1.00  0.00      P1   C
ATOM    475  HA  LEU P  32      41.437  50.731  55.049  1.00  0.00      P1    
ATOM    476  CB  LEU P  32      43.404  49.789  55.333  1.00  0.00      P1   C
ATOM    477  HB1 LEU P  32      44.176  49.382  54.640  1.00  0.00      P1    
ATOM    478  HB2 LEU P  32      43.888  50.635  55.869  1.00  0.00      P1    
ATOM    479  CG  LEU P  32      42.973  48.686  56.316  1.00  0.00      P1   C
ATOM    480  HG  LEU P  32      42.622  47.849  55.665  1.00  0.00      P1    
ATOM    481  CD1 LEU P  32      44.164  48.192  57.151  1.00  0.00      P1   C
ATOM    482 HD11 LEU P  32      43.833  47.431  57.890  1.00  0.00      P1    
ATOM    483 HD12 LEU P  32      44.936  47.732  56.498  1.00  0.00      P1    
ATOM    484 HD13 LEU P  32      44.630  49.034  57.706  1.00  0.00      P1    
ATOM    485  CD2 LEU P  32      41.790  49.142  57.184  1.00  0.00      P1   C
ATOM    486 HD21 LEU P  32      41.481  48.327  57.874  1.00  0.00      P1    
ATOM    487 HD22 LEU P  32      42.051  50.025  57.802  1.00  0.00      P1    
ATOM    488 HD23 LEU P  32      40.919  49.407  56.546  1.00  0.00      P1    
ATOM    489  C   LEU P  32      42.829  51.469  53.662  1.00  0.00      P1   C
ATOM    490  O   LEU P  32      42.560  52.635  53.947  1.00  0.00      P1   O
ATOM    491  N   LYS P  33      43.622  51.149  52.624  1.00  0.00      P1   N
ATOM    492  HN  LYS P  33      43.778  50.197  52.364  1.00  0.00      P1    
ATOM    493  CA  LYS P  33      44.301  52.121  51.814  1.00  0.00      P1   C
ATOM    494  HA  LYS P  33      44.866  52.764  52.478  1.00  0.00      P1    
ATOM    495  CB  LYS P  33      45.181  51.428  50.771  1.00  0.00      P1   C
ATOM    496  HB1 LYS P  33      45.875  50.753  51.324  1.00  0.00      P1    
ATOM    497  HB2 LYS P  33      44.543  50.771  50.138  1.00  0.00      P1    
ATOM    498  CG  LYS P  33      45.986  52.394  49.921  1.00  0.00      P1   C
ATOM    499  HG1 LYS P  33      45.295  52.946  49.244  1.00  0.00      P1    
ATOM    500  HG2 LYS P  33      46.470  53.146  50.586  1.00  0.00      P1    
ATOM    501  CD  LYS P  33      47.041  51.690  49.075  1.00  0.00      P1   C
ATOM    502  HD1 LYS P  33      47.623  52.463  48.523  1.00  0.00      P1    
ATOM    503  HD2 LYS P  33      47.746  51.169  49.763  1.00  0.00      P1    
ATOM    504  CE  LYS P  33      46.436  50.686  48.095  1.00  0.00      P1   C
ATOM    505  HE1 LYS P  33      47.238  50.110  47.582  1.00  0.00      P1    
ATOM    506  HE2 LYS P  33      45.775  49.968  48.629  1.00  0.00      P1    
ATOM    507  NZ  LYS P  33      45.637  51.399  47.074  1.00  0.00      P1   N
ATOM    508  HZ1 LYS P  33      45.225  50.718  46.404  1.00  0.00      P1    
ATOM    509  HZ2 LYS P  33      44.874  51.931  47.539  1.00  0.00      P1    
ATOM    510  HZ3 LYS P  33      46.249  52.062  46.557  1.00  0.00      P1    
ATOM    511  C   LYS P  33      43.302  52.985  51.097  1.00  0.00      P1   C
ATOM    512  O   LYS P  33      43.473  54.200  51.007  1.00  0.00      P1   O
ATOM    513  N   ARG P  34      42.215  52.390  50.572  1.00  0.00      P1   N
ATOM    514  HN  ARG P  34      42.039  51.411  50.643  1.00  0.00      P1    
ATOM    515  CA  ARG P  34      41.235  53.173  49.865  1.00  0.00      P1   C
ATOM    516  HA  ARG P  34      41.731  53.786  49.122  1.00  0.00      P1    
ATOM    517  CB  ARG P  34      40.117  52.360  49.194  1.00  0.00      P1   C
ATOM    518  HB1 ARG P  34      39.479  53.094  48.646  1.00  0.00      P1    
ATOM    519  HB2 ARG P  34      40.555  51.695  48.417  1.00  0.00      P1    
ATOM    520  CG  ARG P  34      39.238  51.576  50.161  1.00  0.00      P1   C
ATOM    521  HG1 ARG P  34      39.880  50.863  50.723  1.00  0.00      P1    
ATOM    522  HG2 ARG P  34      38.827  52.275  50.925  1.00  0.00      P1    
ATOM    523  CD  ARG P  34      38.068  50.883  49.466  1.00  0.00      P1   C
ATOM    524  HD1 ARG P  34      37.376  51.651  49.051  1.00  0.00      P1    
ATOM    525  HD2 ARG P  34      38.416  50.229  48.633  1.00  0.00      P1    
ATOM    526  NE  ARG P  34      37.391  50.042  50.488  1.00  0.00      P1   N
ATOM    527  HE  ARG P  34      37.495  50.397  51.424  1.00  0.00      P1    
ATOM    528  CZ  ARG P  34      36.720  48.919  50.104  1.00  0.00      P1   C
ATOM    529  NH1 ARG P  34      36.594  48.610  48.781  1.00  0.00      P1   N
ATOM    530 HH11 ARG P  34      36.086  47.809  48.496  1.00  0.00      P1    
ATOM    531 HH12 ARG P  34      36.919  49.300  48.131  1.00  0.00      P1    
ATOM    532  NH2 ARG P  34      36.186  48.098  51.049  1.00  0.00      P1   N
ATOM    533 HH21 ARG P  34      35.774  47.239  50.781  1.00  0.00      P1    
ATOM    534 HH22 ARG P  34      36.415  48.293  51.994  1.00  0.00      P1    
ATOM    535  C   ARG P  34      40.578  54.119  50.834  1.00  0.00      P1   C
ATOM    536  O   ARG P  34      40.055  55.163  50.445  1.00  0.00      P1   O
ATOM    537  N   GLY P  35      40.515  53.710  52.114  1.00  0.00      P1   N
ATOM    538  HN  GLY P  35      40.872  52.801  52.324  1.00  0.00      P1    
ATOM    539  CA  GLY P  35      39.984  54.443  53.232  1.00  0.00      P1   C
ATOM    540  HA1 GLY P  35      39.979  53.782  54.088  1.00  0.00      P1    
ATOM    541  HA2 GLY P  35      39.008  54.818  52.954  1.00  0.00      P1    
ATOM    542  C   GLY P  35      40.857  55.621  53.559  1.00  0.00      P1   C
ATOM    543  O   GLY P  35      40.395  56.587  54.161  1.00  0.00      P1   O
ATOM    544  N   GLY P  36      42.165  55.571  53.244  1.00  0.00      P1   N
ATOM    545  HN  GLY P  36      42.642  54.823  52.785  1.00  0.00      P1    
ATOM    546  CA  GLY P  36      42.977  56.702  53.597  1.00  0.00      P1   C
ATOM    547  HA1 GLY P  36      42.322  57.498  53.925  1.00  0.00      P1    
ATOM    548  HA2 GLY P  36      43.595  56.957  52.747  1.00  0.00      P1    
ATOM    549  C   GLY P  36      43.885  56.347  54.739  1.00  0.00      P1   C
ATOM    550  O   GLY P  36      44.555  57.216  55.295  1.00  0.00      P1   O
ATOM    551  N   LEU P  37      43.913  55.067  55.156  1.00  0.00      P1   N
ATOM    552  HN  LEU P  37      43.353  54.316  54.812  1.00  0.00      P1    
ATOM    553  CA  LEU P  37      44.825  54.692  56.202  1.00  0.00      P1   C
ATOM    554  HA  LEU P  37      44.810  55.459  56.966  1.00  0.00      P1    
ATOM    555  CB  LEU P  37      44.577  53.287  56.775  1.00  0.00      P1   C
ATOM    556  HB1 LEU P  37      44.695  52.564  55.935  1.00  0.00      P1    
ATOM    557  HB2 LEU P  37      45.382  53.046  57.504  1.00  0.00      P1    
ATOM    558  CG  LEU P  37      43.182  53.135  57.400  1.00  0.00      P1   C
ATOM    559  HG  LEU P  37      42.494  53.156  56.520  1.00  0.00      P1    
ATOM    560  CD1 LEU P  37      43.022  51.779  58.101  1.00  0.00      P1   C
ATOM    561 HD11 LEU P  37      42.026  51.707  58.587  1.00  0.00      P1    
ATOM    562 HD12 LEU P  37      43.115  50.947  57.370  1.00  0.00      P1    
ATOM    563 HD13 LEU P  37      43.800  51.647  58.883  1.00  0.00      P1    
ATOM    564  CD2 LEU P  37      42.842  54.333  58.297  1.00  0.00      P1   C
ATOM    565 HD21 LEU P  37      41.823  54.217  58.726  1.00  0.00      P1    
ATOM    566 HD22 LEU P  37      43.554  54.428  59.141  1.00  0.00      P1    
ATOM    567 HD23 LEU P  37      42.867  55.277  57.711  1.00  0.00      P1    
ATOM    568  C   LEU P  37      46.195  54.681  55.600  1.00  0.00      P1   C
ATOM    569  O   LEU P  37      46.400  54.107  54.532  1.00  0.00      P1   O
ATOM    570  N   LYS P  38      47.178  55.308  56.282  1.00  0.00      P1   N
ATOM    571  HN  LYS P  38      47.055  55.747  57.171  1.00  0.00      P1    
ATOM    572  CA  LYS P  38      48.509  55.381  55.744  1.00  0.00      P1   C
ATOM    573  HA  LYS P  38      48.430  55.446  54.666  1.00  0.00      P1    
ATOM    574  CB  LYS P  38      49.350  56.545  56.288  1.00  0.00      P1   C
ATOM    575  HB1 LYS P  38      49.313  56.485  57.400  1.00  0.00      P1    
ATOM    576  HB2 LYS P  38      50.414  56.388  56.002  1.00  0.00      P1    
ATOM    577  CG  LYS P  38      48.846  57.913  55.830  1.00  0.00      P1   C
ATOM    578  HG1 LYS P  38      49.024  58.019  54.736  1.00  0.00      P1    
ATOM    579  HG2 LYS P  38      47.745  57.968  55.995  1.00  0.00      P1    
ATOM    580  CD  LYS P  38      49.524  59.088  56.537  1.00  0.00      P1   C
ATOM    581  HD1 LYS P  38      48.845  59.970  56.483  1.00  0.00      P1    
ATOM    582  HD2 LYS P  38      49.643  58.823  57.613  1.00  0.00      P1    
ATOM    583  CE  LYS P  38      50.890  59.457  55.956  1.00  0.00      P1   C
ATOM    584  HE1 LYS P  38      51.590  58.595  56.027  1.00  0.00      P1    
ATOM    585  HE2 LYS P  38      50.795  59.745  54.886  1.00  0.00      P1    
ATOM    586  NZ  LYS P  38      51.459  60.597  56.710  1.00  0.00      P1   N
ATOM    587  HZ1 LYS P  38      52.389  60.853  56.321  1.00  0.00      P1    
ATOM    588  HZ2 LYS P  38      50.819  61.414  56.640  1.00  0.00      P1    
ATOM    589  HZ3 LYS P  38      51.565  60.331  57.710  1.00  0.00      P1    
ATOM    590  C   LYS P  38      49.239  54.122  56.061  1.00  0.00      P1   C
ATOM    591  O   LYS P  38      49.038  53.522  57.114  1.00  0.00      P1   O
ATOM    592  N   ASP P  39      50.145  53.702  55.157  1.00  0.00      P1   N
ATOM    593  HN  ASP P  39      50.420  54.156  54.313  1.00  0.00      P1    
ATOM    594  CA  ASP P  39      50.831  52.465  55.374  1.00  0.00      P1   C
ATOM    595  HA  ASP P  39      50.069  51.719  55.571  1.00  0.00      P1    
ATOM    596  CB  ASP P  39      51.509  51.829  54.147  1.00  0.00      P1   C
ATOM    597  HB1 ASP P  39      52.179  51.012  54.483  1.00  0.00      P1    
ATOM    598  HB2 ASP P  39      50.752  51.400  53.461  1.00  0.00      P1    
ATOM    599  CG  ASP P  39      52.340  52.836  53.399  1.00  0.00      P1   C
ATOM    600  OD1 ASP P  39      51.719  53.641  52.656  1.00  0.00      P1   O
ATOM    601  OD2 ASP P  39      53.590  52.810  53.544  1.00  0.00      P1   O
ATOM    602  C   ASP P  39      51.709  52.513  56.581  1.00  0.00      P1   C
ATOM    603  O   ASP P  39      51.975  51.472  57.177  1.00  0.00      P1   O
ATOM    604  N   GLU P  40      52.164  53.709  56.996  1.00  0.00      P1   N
ATOM    605  HN  GLU P  40      51.979  54.588  56.566  1.00  0.00      P1    
ATOM    606  CA  GLU P  40      52.999  53.793  58.162  1.00  0.00      P1   C
ATOM    607  HA  GLU P  40      53.873  53.169  58.025  1.00  0.00      P1    
ATOM    608  CB  GLU P  40      53.403  55.232  58.523  1.00  0.00      P1   C
ATOM    609  HB1 GLU P  40      52.483  55.861  58.525  1.00  0.00      P1    
ATOM    610  HB2 GLU P  40      53.796  55.264  59.564  1.00  0.00      P1    
ATOM    611  CG  GLU P  40      54.422  55.838  57.558  1.00  0.00      P1   C
ATOM    612  HG1 GLU P  40      54.890  56.724  58.024  1.00  0.00      P1    
ATOM    613  HG2 GLU P  40      55.210  55.103  57.299  1.00  0.00      P1    
ATOM    614  CD  GLU P  40      53.677  56.298  56.318  1.00  0.00      P1   C
ATOM    615  OE1 GLU P  40      52.418  56.287  56.351  1.00  0.00      P1   O
ATOM    616  OE2 GLU P  40      54.355  56.686  55.330  1.00  0.00      P1   O
ATOM    617  C   GLU P  40      52.235  53.239  59.333  1.00  0.00      P1   C
ATOM    618  O   GLU P  40      52.819  52.709  60.276  1.00  0.00      P1   O
ATOM    619  N   ASN P  41      50.909  53.443  59.330  1.00  0.00      P1   N
ATOM    620  HN  ASN P  41      50.501  53.942  58.567  1.00  0.00      P1    
ATOM    621  CA  ASN P  41      49.969  53.013  60.332  1.00  0.00      P1   C
ATOM    622  HA  ASN P  41      50.492  53.145  61.273  1.00  0.00      P1    
ATOM    623  CB  ASN P  41      48.658  53.807  60.273  1.00  0.00      P1   C
ATOM    624  HB1 ASN P  41      48.239  53.697  59.249  1.00  0.00      P1    
ATOM    625  HB2 ASN P  41      47.918  53.383  60.983  1.00  0.00      P1    
ATOM    626  CG  ASN P  41      48.999  55.260  60.559  1.00  0.00      P1   C
ATOM    627  OD1 ASN P  41      48.605  56.157  59.815  1.00  0.00      P1   O
ATOM    628  ND2 ASN P  41      49.751  55.503  61.665  1.00  0.00      P1   N
ATOM    629 HD21 ASN P  41      49.971  56.453  61.869  1.00  0.00      P1    
ATOM    630 HD22 ASN P  41      50.034  54.750  62.251  1.00  0.00      P1    
ATOM    631  C   ASN P  41      49.584  51.559  60.224  1.00  0.00      P1   C
ATOM    632  O   ASN P  41      48.966  51.036  61.152  1.00  0.00      P1   O
ATOM    633  N   ILE P  42      49.810  50.893  59.066  1.00  0.00      P1   N
ATOM    634  HN  ILE P  42      50.263  51.261  58.256  1.00  0.00      P1    
ATOM    635  CA  ILE P  42      49.379  49.522  58.931  1.00  0.00      P1   C
ATOM    636  HA  ILE P  42      48.764  49.300  59.794  1.00  0.00      P1    
ATOM    637  CB  ILE P  42      48.671  49.187  57.641  1.00  0.00      P1   C
ATOM    638  HB  ILE P  42      49.321  49.626  56.843  1.00  0.00      P1    
ATOM    639  CG2 ILE P  42      48.555  47.656  57.563  1.00  0.00      P1   C
ATOM    640 HG21 ILE P  42      48.183  47.343  56.565  1.00  0.00      P1    
ATOM    641 HG22 ILE P  42      49.543  47.175  57.720  1.00  0.00      P1    
ATOM    642 HG23 ILE P  42      47.852  47.271  58.332  1.00  0.00      P1    
ATOM    643  CG1 ILE P  42      47.310  49.892  57.514  1.00  0.00      P1   C
ATOM    644 HG11 ILE P  42      46.665  49.339  56.796  1.00  0.00      P1    
ATOM    645 HG12 ILE P  42      46.798  49.868  58.503  1.00  0.00      P1    
ATOM    646  CD  ILE P  42      47.382  51.347  57.071  1.00  0.00      P1   C
ATOM    647  HD1 ILE P  42      46.366  51.798  57.060  1.00  0.00      P1    
ATOM    648  HD2 ILE P  42      48.017  51.937  57.766  1.00  0.00      P1    
ATOM    649  HD3 ILE P  42      47.806  51.431  56.048  1.00  0.00      P1    
ATOM    650  C   ILE P  42      50.560  48.605  58.993  1.00  0.00      P1   C
ATOM    651  O   ILE P  42      51.501  48.724  58.209  1.00  0.00      P1   O
ATOM    652  N   VAL P  43      50.521  47.644  59.941  1.00  0.00      P1   N
ATOM    653  HN  VAL P  43      49.771  47.516  60.585  1.00  0.00      P1    
ATOM    654  CA  VAL P  43      51.596  46.708  60.090  1.00  0.00      P1   C
ATOM    655  HA  VAL P  43      52.449  47.050  59.518  1.00  0.00      P1    
ATOM    656  CB  VAL P  43      51.948  46.449  61.526  1.00  0.00      P1   C
ATOM    657  HB  VAL P  43      51.037  46.041  62.028  1.00  0.00      P1    
ATOM    658  CG1 VAL P  43      53.085  45.417  61.584  1.00  0.00      P1   C
ATOM    659 HG11 VAL P  43      53.390  45.238  62.638  1.00  0.00      P1    
ATOM    660 HG12 VAL P  43      52.774  44.440  61.160  1.00  0.00      P1    
ATOM    661 HG13 VAL P  43      53.974  45.781  61.026  1.00  0.00      P1    
ATOM    662  CG2 VAL P  43      52.286  47.792  62.194  1.00  0.00      P1   C
ATOM    663 HG21 VAL P  43      52.592  47.639  63.251  1.00  0.00      P1    
ATOM    664 HG22 VAL P  43      53.120  48.296  61.658  1.00  0.00      P1    
ATOM    665 HG23 VAL P  43      51.410  48.473  62.194  1.00  0.00      P1    
ATOM    666  C   VAL P  43      51.138  45.413  59.484  1.00  0.00      P1   C
ATOM    667  O   VAL P  43      50.149  44.828  59.926  1.00  0.00      P1   O
ATOM    668  N   VAL P  44      51.858  44.917  58.453  1.00  0.00      P1   N
ATOM    669  HN  VAL P  44      52.698  45.304  58.082  1.00  0.00      P1    
ATOM    670  CA  VAL P  44      51.414  43.720  57.794  1.00  0.00      P1   C
ATOM    671  HA  VAL P  44      50.445  43.461  58.201  1.00  0.00      P1    
ATOM    672  CB  VAL P  44      51.319  43.860  56.297  1.00  0.00      P1   C
ATOM    673  HB  VAL P  44      52.332  44.145  55.920  1.00  0.00      P1    
ATOM    674  CG1 VAL P  44      50.895  42.505  55.702  1.00  0.00      P1   C
ATOM    675 HG11 VAL P  44      50.778  42.587  54.600  1.00  0.00      P1    
ATOM    676 HG12 VAL P  44      51.652  41.717  55.896  1.00  0.00      P1    
ATOM    677 HG13 VAL P  44      49.922  42.177  56.127  1.00  0.00      P1    
ATOM    678  CG2 VAL P  44      50.346  45.005  55.961  1.00  0.00      P1   C
ATOM    679 HG21 VAL P  44      50.224  45.107  54.862  1.00  0.00      P1    
ATOM    680 HG22 VAL P  44      49.347  44.812  56.407  1.00  0.00      P1    
ATOM    681 HG23 VAL P  44      50.719  45.976  56.348  1.00  0.00      P1    
ATOM    682  C   VAL P  44      52.346  42.580  58.088  1.00  0.00      P1   C
ATOM    683  O   VAL P  44      53.565  42.696  57.968  1.00  0.00      P1   O
ATOM    684  N   PHE P  45      51.758  41.440  58.512  1.00  0.00      P1   N
ATOM    685  HN  PHE P  45      50.777  41.393  58.693  1.00  0.00      P1    
ATOM    686  CA  PHE P  45      52.465  40.209  58.740  1.00  0.00      P1   C
ATOM    687  HA  PHE P  45      53.516  40.372  58.536  1.00  0.00      P1    
ATOM    688  CB  PHE P  45      52.130  39.525  60.080  1.00  0.00      P1   C
ATOM    689  HB1 PHE P  45      51.025  39.476  60.197  1.00  0.00      P1    
ATOM    690  HB2 PHE P  45      52.508  38.480  60.102  1.00  0.00      P1    
ATOM    691  CG  PHE P  45      52.663  40.299  61.236  1.00  0.00      P1   C
ATOM    692  CD1 PHE P  45      52.042  41.445  61.677  1.00  0.00      P1   C
ATOM    693  HD1 PHE P  45      51.157  41.803  61.169  1.00  0.00      P1    
ATOM    694  CE1 PHE P  45      52.544  42.139  62.754  1.00  0.00      P1   C
ATOM    695  HE1 PHE P  45      52.053  43.041  63.092  1.00  0.00      P1    
ATOM    696  CZ  PHE P  45      53.666  41.686  63.407  1.00  0.00      P1   C
ATOM    697  HZ  PHE P  45      54.060  42.226  64.256  1.00  0.00      P1    
ATOM    698  CD2 PHE P  45      53.778  39.846  61.904  1.00  0.00      P1   C
ATOM    699  HD2 PHE P  45      54.281  38.949  61.570  1.00  0.00      P1    
ATOM    700  CE2 PHE P  45      54.281  40.535  62.981  1.00  0.00      P1   C
ATOM    701  HE2 PHE P  45      55.162  40.169  63.490  1.00  0.00      P1    
ATOM    702  C   PHE P  45      51.958  39.247  57.699  1.00  0.00      P1   C
ATOM    703  O   PHE P  45      50.818  38.788  57.786  1.00  0.00      P1   O
ATOM    704  N   MET P  46      52.785  38.928  56.679  1.00  0.00      P1   N
ATOM    705  HN  MET P  46      53.688  39.333  56.552  1.00  0.00      P1    
ATOM    706  CA  MET P  46      52.421  37.958  55.674  1.00  0.00      P1   C
ATOM    707  HA  MET P  46      51.715  37.251  56.092  1.00  0.00      P1    
ATOM    708  CB  MET P  46      52.047  38.525  54.292  1.00  0.00      P1   C
ATOM    709  HB1 MET P  46      52.901  39.161  53.961  1.00  0.00      P1    
ATOM    710  HB2 MET P  46      51.976  37.692  53.558  1.00  0.00      P1    
ATOM    711  CG  MET P  46      50.787  39.373  54.204  1.00  0.00      P1   C
ATOM    712  HG1 MET P  46      49.925  38.831  54.648  1.00  0.00      P1    
ATOM    713  HG2 MET P  46      50.927  40.312  54.783  1.00  0.00      P1    
ATOM    714  SD  MET P  46      50.326  39.819  52.501  1.00  0.00      P1   S
ATOM    715  CE  MET P  46      51.858  40.711  52.094  1.00  0.00      P1   C
ATOM    716  HE1 MET P  46      51.821  41.111  51.058  1.00  0.00      P1    
ATOM    717  HE2 MET P  46      52.017  41.567  52.785  1.00  0.00      P1    
ATOM    718  HE3 MET P  46      52.742  40.042  52.170  1.00  0.00      P1    
ATOM    719  C   MET P  46      53.675  37.210  55.358  1.00  0.00      P1   C
ATOM    720  O   MET P  46      54.738  37.811  55.233  1.00  0.00      P1   O
ATOM    721  N   TYR P  47      53.579  35.888  55.143  1.00  0.00      P1   N
ATOM    722  HN  TYR P  47      52.726  35.370  55.116  1.00  0.00      P1    
ATOM    723  CA  TYR P  47      54.760  35.102  54.929  1.00  0.00      P1   C
ATOM    724  HA  TYR P  47      55.454  35.325  55.730  1.00  0.00      P1    
ATOM    725  CB  TYR P  47      54.506  33.592  54.870  1.00  0.00      P1   C
ATOM    726  HB1 TYR P  47      53.667  33.337  55.553  1.00  0.00      P1    
ATOM    727  HB2 TYR P  47      54.201  33.285  53.846  1.00  0.00      P1    
ATOM    728  CG  TYR P  47      55.784  32.981  55.337  1.00  0.00      P1   C
ATOM    729  CD1 TYR P  47      55.952  32.737  56.681  1.00  0.00      P1   C
ATOM    730  HD1 TYR P  47      55.168  33.001  57.377  1.00  0.00      P1    
ATOM    731  CE1 TYR P  47      57.113  32.180  57.159  1.00  0.00      P1   C
ATOM    732  HE1 TYR P  47      57.237  31.989  58.215  1.00  0.00      P1    
ATOM    733  CZ  TYR P  47      58.129  31.869  56.290  1.00  0.00      P1   C
ATOM    734  OH  TYR P  47      59.323  31.298  56.781  1.00  0.00      P1   O
ATOM    735  HH  TYR P  47      59.874  31.088  56.024  1.00  0.00      P1    
ATOM    736  CD2 TYR P  47      56.811  32.677  54.473  1.00  0.00      P1   C
ATOM    737  HD2 TYR P  47      56.720  32.912  53.421  1.00  0.00      P1    
ATOM    738  CE2 TYR P  47      57.977  32.120  54.947  1.00  0.00      P1   C
ATOM    739  HE2 TYR P  47      58.783  31.900  54.263  1.00  0.00      P1    
ATOM    740  C   TYR P  47      55.406  35.552  53.642  1.00  0.00      P1   C
ATOM    741  O   TYR P  47      56.633  35.578  53.540  1.00  0.00      P1   O
ATOM    742  N   ASP P  48      54.575  35.943  52.647  1.00  0.00      P1   N
ATOM    743  HN  ASP P  48      53.587  35.893  52.764  1.00  0.00      P1    
ATOM    744  CA  ASP P  48      54.963  36.456  51.355  1.00  0.00      P1   C
ATOM    745  HA  ASP P  48      54.056  36.839  50.901  1.00  0.00      P1    
ATOM    746  CB  ASP P  48      55.995  37.584  51.494  1.00  0.00      P1   C
ATOM    747  HB1 ASP P  48      55.773  38.171  52.408  1.00  0.00      P1    
ATOM    748  HB2 ASP P  48      57.018  37.168  51.587  1.00  0.00      P1    
ATOM    749  CG  ASP P  48      55.878  38.475  50.270  1.00  0.00      P1   C
ATOM    750  OD1 ASP P  48      54.764  38.523  49.683  1.00  0.00      P1   O
ATOM    751  OD2 ASP P  48      56.896  39.120  49.906  1.00  0.00      P1   O
ATOM    752  C   ASP P  48      55.502  35.398  50.425  1.00  0.00      P1   C
ATOM    753  O   ASP P  48      56.383  35.666  49.608  1.00  0.00      P1   O
ATOM    754  N   ASP P  49      54.994  34.158  50.577  1.00  0.00      P1   N
ATOM    755  HN  ASP P  49      54.360  34.014  51.333  1.00  0.00      P1    
ATOM    756  CA  ASP P  49      55.224  32.962  49.799  1.00  0.00      P1   C
ATOM    757  HA  ASP P  49      56.265  32.987  49.499  1.00  0.00      P1    
ATOM    758  CB  ASP P  49      54.653  31.710  50.477  1.00  0.00      P1   C
ATOM    759  HB1 ASP P  49      53.546  31.772  50.485  1.00  0.00      P1    
ATOM    760  HB2 ASP P  49      54.947  30.797  49.923  1.00  0.00      P1    
ATOM    761  CG  ASP P  49      55.133  31.613  51.899  1.00  0.00      P1   C
ATOM    762  OD1 ASP P  49      56.343  31.347  52.119  1.00  0.00      P1   O
ATOM    763  OD2 ASP P  49      54.264  31.801  52.791  1.00  0.00      P1   O
ATOM    764  C   ASP P  49      54.409  32.933  48.536  1.00  0.00      P1   C
ATOM    765  O   ASP P  49      54.709  32.146  47.648  1.00  0.00      P1   O
ATOM    766  N   ILE P  50      53.244  33.611  48.519  1.00  0.00      P1   N
ATOM    767  HN  ILE P  50      52.987  34.255  49.237  1.00  0.00      P1    
ATOM    768  CA  ILE P  50      52.257  33.472  47.463  1.00  0.00      P1   C
ATOM    769  HA  ILE P  50      52.268  32.408  47.261  1.00  0.00      P1    
ATOM    770  CB  ILE P  50      50.900  33.913  47.920  1.00  0.00      P1   C
ATOM    771  HB  ILE P  50      51.037  34.986  48.207  1.00  0.00      P1    
ATOM    772  CG2 ILE P  50      49.911  33.720  46.757  1.00  0.00      P1   C
ATOM    773 HG21 ILE P  50      48.929  34.178  46.999  1.00  0.00      P1    
ATOM    774 HG22 ILE P  50      50.289  34.203  45.832  1.00  0.00      P1    
ATOM    775 HG23 ILE P  50      49.748  32.641  46.548  1.00  0.00      P1    
ATOM    776  CG1 ILE P  50      50.507  33.151  49.195  1.00  0.00      P1   C
ATOM    777 HG11 ILE P  50      51.198  33.423  50.024  1.00  0.00      P1    
ATOM    778 HG12 ILE P  50      49.484  33.466  49.503  1.00  0.00      P1    
ATOM    779  CD  ILE P  50      50.501  31.633  49.043  1.00  0.00      P1   C
ATOM    780  HD1 ILE P  50      50.153  31.153  49.983  1.00  0.00      P1    
ATOM    781  HD2 ILE P  50      49.819  31.324  48.221  1.00  0.00      P1    
ATOM    782  HD3 ILE P  50      51.519  31.251  48.819  1.00  0.00      P1    
ATOM    783  C   ILE P  50      52.494  34.168  46.147  1.00  0.00      P1   C
ATOM    784  O   ILE P  50      52.411  33.552  45.084  1.00  0.00      P1   O
ATOM    785  N   ALA P  51      52.799  35.478  46.168  1.00  0.00      P1   N
ATOM    786  HN  ALA P  51      53.026  36.003  46.988  1.00  0.00      P1    
ATOM    787  CA  ALA P  51      52.812  36.223  44.931  1.00  0.00      P1   C
ATOM    788  HA  ALA P  51      51.846  36.172  44.442  1.00  0.00      P1    
ATOM    789  CB  ALA P  51      53.174  37.705  45.140  1.00  0.00      P1   C
ATOM    790  HB1 ALA P  51      52.427  38.180  45.811  1.00  0.00      P1    
ATOM    791  HB2 ALA P  51      54.174  37.809  45.615  1.00  0.00      P1    
ATOM    792  HB3 ALA P  51      53.178  38.265  44.180  1.00  0.00      P1    
ATOM    793  C   ALA P  51      53.806  35.641  43.968  1.00  0.00      P1   C
ATOM    794  O   ALA P  51      53.502  35.508  42.784  1.00  0.00      P1   O
ATOM    795  N   TYR P  52      55.016  35.322  44.469  1.00  0.00      P1   N
ATOM    796  HN  TYR P  52      55.144  35.476  45.447  1.00  0.00      P1    
ATOM    797  CA  TYR P  52      56.168  34.784  43.793  1.00  0.00      P1   C
ATOM    798  HA  TYR P  52      56.207  35.314  42.849  1.00  0.00      P1    
ATOM    799  CB  TYR P  52      57.447  34.953  44.619  1.00  0.00      P1   C
ATOM    800  HB1 TYR P  52      57.303  34.478  45.614  1.00  0.00      P1    
ATOM    801  HB2 TYR P  52      58.302  34.438  44.129  1.00  0.00      P1    
ATOM    802  CG  TYR P  52      57.658  36.411  44.775  1.00  0.00      P1   C
ATOM    803  CD1 TYR P  52      58.250  37.137  43.770  1.00  0.00      P1   C
ATOM    804  HD1 TYR P  52      58.578  36.638  42.868  1.00  0.00      P1    
ATOM    805  CE1 TYR P  52      58.449  38.487  43.907  1.00  0.00      P1   C
ATOM    806  HE1 TYR P  52      58.922  39.055  43.120  1.00  0.00      P1    
ATOM    807  CZ  TYR P  52      58.049  39.119  45.059  1.00  0.00      P1   C
ATOM    808  OH  TYR P  52      58.252  40.506  45.209  1.00  0.00      P1   O
ATOM    809  HH  TYR P  52      57.846  40.769  46.038  1.00  0.00      P1    
ATOM    810  CD2 TYR P  52      57.254  37.050  45.923  1.00  0.00      P1   C
ATOM    811  HD2 TYR P  52      56.816  36.482  46.732  1.00  0.00      P1    
ATOM    812  CE2 TYR P  52      57.450  38.402  46.067  1.00  0.00      P1   C
ATOM    813  HE2 TYR P  52      57.151  38.892  46.981  1.00  0.00      P1    
ATOM    814  C   TYR P  52      56.093  33.318  43.475  1.00  0.00      P1   C
ATOM    815  O   TYR P  52      56.769  32.870  42.553  1.00  0.00      P1   O
ATOM    816  N   ASN P  53      55.350  32.527  44.276  1.00  0.00      P1   N
ATOM    817  HN  ASN P  53      54.745  32.923  44.965  1.00  0.00      P1    
ATOM    818  CA  ASN P  53      55.344  31.088  44.232  1.00  0.00      P1   C
ATOM    819  HA  ASN P  53      56.286  30.781  44.673  1.00  0.00      P1    
ATOM    820  CB  ASN P  53      54.166  30.488  45.022  1.00  0.00      P1   C
ATOM    821  HB1 ASN P  53      54.082  31.044  45.981  1.00  0.00      P1    
ATOM    822  HB2 ASN P  53      53.216  30.634  44.468  1.00  0.00      P1    
ATOM    823  CG  ASN P  53      54.447  29.018  45.303  1.00  0.00      P1   C
ATOM    824  OD1 ASN P  53      54.365  28.173  44.414  1.00  0.00      P1   O
ATOM    825  ND2 ASN P  53      54.795  28.703  46.580  1.00  0.00      P1   N
ATOM    826 HD21 ASN P  53      54.993  27.747  46.778  1.00  0.00      P1    
ATOM    827 HD22 ASN P  53      54.872  29.419  47.267  1.00  0.00      P1    
ATOM    828  C   ASN P  53      55.310  30.569  42.826  1.00  0.00      P1   C
ATOM    829  O   ASN P  53      54.687  31.149  41.938  1.00  0.00      P1   O
ATOM    830  N   GLU P  54      56.031  29.446  42.602  1.00  0.00      P1   N
ATOM    831  HN  GLU P  54      56.513  28.962  43.328  1.00  0.00      P1    
ATOM    832  CA  GLU P  54      56.172  28.845  41.307  1.00  0.00      P1   C
ATOM    833  HA  GLU P  54      56.498  29.596  40.599  1.00  0.00      P1    
ATOM    834  CB  GLU P  54      57.143  27.654  41.319  1.00  0.00      P1   C
ATOM    835  HB1 GLU P  54      56.695  26.847  41.944  1.00  0.00      P1    
ATOM    836  HB2 GLU P  54      57.233  27.231  40.294  1.00  0.00      P1    
ATOM    837  CG  GLU P  54      58.536  27.993  41.867  1.00  0.00      P1   C
ATOM    838  HG1 GLU P  54      58.442  28.385  42.896  1.00  0.00      P1    
ATOM    839  HG2 GLU P  54      59.188  27.097  41.876  1.00  0.00      P1    
ATOM    840  CD  GLU P  54      59.188  29.094  41.034  1.00  0.00      P1   C
ATOM    841  OE1 GLU P  54      58.505  29.711  40.174  1.00  0.00      P1   O
ATOM    842  OE2 GLU P  54      60.403  29.335  41.261  1.00  0.00      P1   O
ATOM    843  C   GLU P  54      54.830  28.357  40.852  1.00  0.00      P1   C
ATOM    844  O   GLU P  54      54.513  28.410  39.665  1.00  0.00      P1   O
ATOM    845  N   SER P  55      54.016  27.853  41.799  1.00  0.00      P1   N
ATOM    846  HN  SER P  55      54.281  27.821  42.763  1.00  0.00      P1    
ATOM    847  CA  SER P  55      52.708  27.319  41.529  1.00  0.00      P1   C
ATOM    848  HA  SER P  55      52.828  26.669  40.673  1.00  0.00      P1    
ATOM    849  CB  SER P  55      52.108  26.590  42.744  1.00  0.00      P1   C
ATOM    850  HB1 SER P  55      52.106  27.297  43.605  1.00  0.00      P1    
ATOM    851  HB2 SER P  55      51.048  26.313  42.545  1.00  0.00      P1    
ATOM    852  OG  SER P  55      52.897  25.456  43.069  1.00  0.00      P1   O
ATOM    853  HG1 SER P  55      52.626  25.165  43.949  1.00  0.00      P1    
ATOM    854  C   SER P  55      51.729  28.396  41.140  1.00  0.00      P1   C
ATOM    855  O   SER P  55      50.670  28.101  40.591  1.00  0.00      P1   O
ATOM    856  N   ASN P  56      52.036  29.675  41.417  1.00  0.00      P1   N
ATOM    857  HN  ASN P  56      52.909  29.962  41.808  1.00  0.00      P1    
ATOM    858  CA  ASN P  56      51.108  30.755  41.165  1.00  0.00      P1   C
ATOM    859  HA  ASN P  56      50.142  30.418  41.527  1.00  0.00      P1    
ATOM    860  CB  ASN P  56      51.580  32.064  41.826  1.00  0.00      P1   C
ATOM    861  HB1 ASN P  56      51.907  31.824  42.861  1.00  0.00      P1    
ATOM    862  HB2 ASN P  56      52.458  32.473  41.286  1.00  0.00      P1    
ATOM    863  CG  ASN P  56      50.445  33.073  41.885  1.00  0.00      P1   C
ATOM    864  OD1 ASN P  56      49.445  32.959  41.178  1.00  0.00      P1   O
ATOM    865  ND2 ASN P  56      50.610  34.102  42.757  1.00  0.00      P1   N
ATOM    866 HD21 ASN P  56      49.874  34.770  42.821  1.00  0.00      P1    
ATOM    867 HD22 ASN P  56      51.428  34.151  43.321  1.00  0.00      P1    
ATOM    868  C   ASN P  56      50.982  30.994  39.685  1.00  0.00      P1   C
ATOM    869  O   ASN P  56      51.969  31.289  39.013  1.00  0.00      P1   O
ATOM    870  N   PRO P  57      49.776  30.888  39.162  1.00  0.00      P1   N
ATOM    871  CD  PRO P  57      48.752  30.063  39.783  1.00  0.00      P1   C
ATOM    872  HD1 PRO P  57      48.178  30.639  40.544  1.00  0.00      P1    
ATOM    873  HD2 PRO P  57      49.198  29.165  40.270  1.00  0.00      P1    
ATOM    874  CA  PRO P  57      49.532  31.092  37.757  1.00  0.00      P1   C
ATOM    875  HA  PRO P  57      50.136  30.408  37.173  1.00  0.00      P1    
ATOM    876  CB  PRO P  57      48.084  30.663  37.524  1.00  0.00      P1   C
ATOM    877  HB1 PRO P  57      47.941  30.174  36.535  1.00  0.00      P1    
ATOM    878  HB2 PRO P  57      47.368  31.508  37.637  1.00  0.00      P1    
ATOM    879  CG  PRO P  57      47.822  29.632  38.636  1.00  0.00      P1   C
ATOM    880  HG1 PRO P  57      48.032  28.608  38.271  1.00  0.00      P1    
ATOM    881  HG2 PRO P  57      46.766  29.658  38.991  1.00  0.00      P1    
ATOM    882  C   PRO P  57      49.822  32.494  37.322  1.00  0.00      P1   C
ATOM    883  O   PRO P  57      50.145  32.682  36.150  1.00  0.00      P1   O
ATOM    884  N   ARG P  58      49.662  33.492  38.219  1.00  0.00      P1   N
ATOM    885  HN  ARG P  58      49.315  33.335  39.141  1.00  0.00      P1    
ATOM    886  CA  ARG P  58      49.992  34.852  37.875  1.00  0.00      P1   C
ATOM    887  HA  ARG P  58      50.546  34.878  36.944  1.00  0.00      P1    
ATOM    888  CB  ARG P  58      48.773  35.781  37.804  1.00  0.00      P1   C
ATOM    889  HB1 ARG P  58      48.260  35.704  38.792  1.00  0.00      P1    
ATOM    890  HB2 ARG P  58      49.114  36.836  37.717  1.00  0.00      P1    
ATOM    891  CG  ARG P  58      47.824  35.363  36.683  1.00  0.00      P1   C
ATOM    892  HG1 ARG P  58      47.559  34.292  36.824  1.00  0.00      P1    
ATOM    893  HG2 ARG P  58      46.867  35.924  36.790  1.00  0.00      P1    
ATOM    894  CD  ARG P  58      48.384  35.640  35.288  1.00  0.00      P1   C
ATOM    895  HD1 ARG P  58      48.439  36.741  35.123  1.00  0.00      P1    
ATOM    896  HD2 ARG P  58      49.405  35.208  35.164  1.00  0.00      P1    
ATOM    897  NE  ARG P  58      47.468  34.995  34.307  1.00  0.00      P1   N
ATOM    898  HE  ARG P  58      47.800  34.102  33.984  1.00  0.00      P1    
ATOM    899  CZ  ARG P  58      46.316  35.627  33.943  1.00  0.00      P1   C
ATOM    900  NH1 ARG P  58      45.977  36.809  34.534  1.00  0.00      P1   N
ATOM    901 HH11 ARG P  58      45.131  37.266  34.298  1.00  0.00      P1    
ATOM    902 HH12 ARG P  58      46.553  37.104  35.300  1.00  0.00      P1    
ATOM    903  NH2 ARG P  58      45.498  35.070  33.002  1.00  0.00      P1   N
ATOM    904 HH21 ARG P  58      44.708  35.570  32.676  1.00  0.00      P1    
ATOM    905 HH22 ARG P  58      45.842  34.271  32.526  1.00  0.00      P1    
ATOM    906  C   ARG P  58      50.918  35.366  38.941  1.00  0.00      P1   C
ATOM    907  O   ARG P  58      50.493  35.732  40.036  1.00  0.00      P1   O
ATOM    908  N   PRO P  59      52.179  35.448  38.595  1.00  0.00      P1   N
ATOM    909  CD  PRO P  59      52.678  34.582  37.538  1.00  0.00      P1   C
ATOM    910  HD1 PRO P  59      52.637  35.093  36.549  1.00  0.00      P1    
ATOM    911  HD2 PRO P  59      52.088  33.638  37.482  1.00  0.00      P1    
ATOM    912  CA  PRO P  59      53.220  35.769  39.554  1.00  0.00      P1   C
ATOM    913  HA  PRO P  59      53.158  35.009  40.324  1.00  0.00      P1    
ATOM    914  CB  PRO P  59      54.539  35.393  38.880  1.00  0.00      P1   C
ATOM    915  HB1 PRO P  59      55.290  34.999  39.601  1.00  0.00      P1    
ATOM    916  HB2 PRO P  59      54.977  36.235  38.299  1.00  0.00      P1    
ATOM    917  CG  PRO P  59      54.138  34.269  37.909  1.00  0.00      P1   C
ATOM    918  HG1 PRO P  59      54.258  33.280  38.394  1.00  0.00      P1    
ATOM    919  HG2 PRO P  59      54.761  34.274  36.985  1.00  0.00      P1    
ATOM    920  C   PRO P  59      53.257  37.124  40.202  1.00  0.00      P1   C
ATOM    921  O   PRO P  59      54.004  37.355  41.139  1.00  0.00      P1   O
ATOM    922  N   GLY P  60      52.634  38.138  39.663  1.00  0.00      P1   N
ATOM    923  HN  GLY P  60      52.154  38.166  38.787  1.00  0.00      P1    
ATOM    924  CA  GLY P  60      52.633  39.361  40.409  1.00  0.00      P1   C
ATOM    925  HA1 GLY P  60      52.502  40.175  39.709  1.00  0.00      P1    
ATOM    926  HA2 GLY P  60      53.552  39.407  40.978  1.00  0.00      P1    
ATOM    927  C   GLY P  60      51.500  39.392  41.366  1.00  0.00      P1   C
ATOM    928  O   GLY P  60      51.490  40.170  42.322  1.00  0.00      P1   O
ATOM    929  N   VAL P  61      50.470  38.587  41.062  1.00  0.00      P1   N
ATOM    930  HN  VAL P  61      50.460  37.804  40.445  1.00  0.00      P1    
ATOM    931  CA  VAL P  61      49.219  38.862  41.685  1.00  0.00      P1   C
ATOM    932  HA  VAL P  61      49.372  39.783  42.234  1.00  0.00      P1    
ATOM    933  CB  VAL P  61      48.127  39.057  40.677  1.00  0.00      P1   C
ATOM    934  HB  VAL P  61      47.177  39.232  41.239  1.00  0.00      P1    
ATOM    935  CG1 VAL P  61      48.468  40.286  39.816  1.00  0.00      P1   C
ATOM    936 HG11 VAL P  61      47.695  40.434  39.032  1.00  0.00      P1    
ATOM    937 HG12 VAL P  61      48.505  41.214  40.423  1.00  0.00      P1    
ATOM    938 HG13 VAL P  61      49.448  40.152  39.311  1.00  0.00      P1    
ATOM    939  CG2 VAL P  61      47.978  37.757  39.871  1.00  0.00      P1   C
ATOM    940 HG21 VAL P  61      47.204  37.870  39.083  1.00  0.00      P1    
ATOM    941 HG22 VAL P  61      48.939  37.489  39.381  1.00  0.00      P1    
ATOM    942 HG23 VAL P  61      47.672  36.913  40.523  1.00  0.00      P1    
ATOM    943  C   VAL P  61      48.736  37.837  42.655  1.00  0.00      P1   C
ATOM    944  O   VAL P  61      49.167  36.685  42.694  1.00  0.00      P1   O
ATOM    945  N   ILE P  62      47.832  38.334  43.528  1.00  0.00      P1   N
ATOM    946  HN  ILE P  62      47.636  39.312  43.532  1.00  0.00      P1    
ATOM    947  CA  ILE P  62      47.088  37.583  44.493  1.00  0.00      P1   C
ATOM    948  HA  ILE P  62      47.072  36.544  44.190  1.00  0.00      P1    
ATOM    949  CB  ILE P  62      47.541  37.824  45.908  1.00  0.00      P1   C
ATOM    950  HB  ILE P  62      47.610  38.938  45.994  1.00  0.00      P1    
ATOM    951  CG2 ILE P  62      46.494  37.242  46.871  1.00  0.00      P1   C
ATOM    952 HG21 ILE P  62      46.718  37.538  47.917  1.00  0.00      P1    
ATOM    953 HG22 ILE P  62      45.478  37.617  46.625  1.00  0.00      P1    
ATOM    954 HG23 ILE P  62      46.481  36.133  46.820  1.00  0.00      P1    
ATOM    955  CG1 ILE P  62      48.963  37.269  46.110  1.00  0.00      P1   C
ATOM    956 HG11 ILE P  62      48.948  36.159  46.035  1.00  0.00      P1    
ATOM    957 HG12 ILE P  62      49.617  37.645  45.290  1.00  0.00      P1    
ATOM    958  CD  ILE P  62      49.595  37.668  47.442  1.00  0.00      P1   C
ATOM    959  HD1 ILE P  62      50.638  37.288  47.504  1.00  0.00      P1    
ATOM    960  HD2 ILE P  62      49.621  38.774  47.548  1.00  0.00      P1    
ATOM    961  HD3 ILE P  62      49.024  37.246  48.296  1.00  0.00      P1    
ATOM    962  C   ILE P  62      45.677  38.087  44.390  1.00  0.00      P1   C
ATOM    963  O   ILE P  62      45.456  39.298  44.401  1.00  0.00      P1   O
ATOM    964  N   ILE P  63      44.685  37.175  44.277  1.00  0.00      P1   N
ATOM    965  HN  ILE P  63      44.825  36.188  44.227  1.00  0.00      P1    
ATOM    966  CA  ILE P  63      43.301  37.579  44.219  1.00  0.00      P1   C
ATOM    967  HA  ILE P  63      43.261  38.643  44.416  1.00  0.00      P1    
ATOM    968  CB  ILE P  63      42.598  37.260  42.926  1.00  0.00      P1   C
ATOM    969  HB  ILE P  63      41.542  37.592  43.092  1.00  0.00      P1    
ATOM    970  CG2 ILE P  63      43.307  38.051  41.814  1.00  0.00      P1   C
ATOM    971 HG21 ILE P  63      42.740  37.981  40.862  1.00  0.00      P1    
ATOM    972 HG22 ILE P  63      43.385  39.126  42.081  1.00  0.00      P1    
ATOM    973 HG23 ILE P  63      44.331  37.658  41.638  1.00  0.00      P1    
ATOM    974  CG1 ILE P  63      42.539  35.747  42.669  1.00  0.00      P1   C
ATOM    975 HG11 ILE P  63      42.023  35.241  43.515  1.00  0.00      P1    
ATOM    976 HG12 ILE P  63      41.932  35.560  41.754  1.00  0.00      P1    
ATOM    977  CD  ILE P  63      43.914  35.122  42.471  1.00  0.00      P1   C
ATOM    978  HD1 ILE P  63      43.816  34.041  42.232  1.00  0.00      P1    
ATOM    979  HD2 ILE P  63      44.452  35.616  41.634  1.00  0.00      P1    
ATOM    980  HD3 ILE P  63      44.530  35.215  43.390  1.00  0.00      P1    
ATOM    981  C   ILE P  63      42.566  36.900  45.344  1.00  0.00      P1   C
ATOM    982  O   ILE P  63      42.998  35.859  45.836  1.00  0.00      P1   O
ATOM    983  N   ASN P  64      41.464  37.523  45.832  1.00  0.00      P1   N
ATOM    984  HN  ASN P  64      41.129  38.391  45.467  1.00  0.00      P1    
ATOM    985  CA  ASN P  64      40.678  36.988  46.922  1.00  0.00      P1   C
ATOM    986  HA  ASN P  64      41.175  36.078  47.242  1.00  0.00      P1    
ATOM    987  CB  ASN P  64      40.279  38.035  47.970  1.00  0.00      P1   C
ATOM    988  HB1 ASN P  64      39.956  38.952  47.430  1.00  0.00      P1    
ATOM    989  HB2 ASN P  64      39.413  37.676  48.563  1.00  0.00      P1    
ATOM    990  CG  ASN P  64      41.427  38.396  48.873  1.00  0.00      P1   C
ATOM    991  OD1 ASN P  64      42.551  38.595  48.416  1.00  0.00      P1   O
ATOM    992  ND2 ASN P  64      41.109  38.496  50.192  1.00  0.00      P1   N
ATOM    993 HD21 ASN P  64      41.840  38.745  50.822  1.00  0.00      P1    
ATOM    994 HD22 ASN P  64      40.171  38.352  50.491  1.00  0.00      P1    
ATOM    995  C   ASN P  64      39.316  36.611  46.430  1.00  0.00      P1   C
ATOM    996  O   ASN P  64      38.371  36.613  47.224  1.00  0.00      P1   O
ATOM    997  N   SER P  65      39.173  36.282  45.135  1.00  0.00      P1   N
ATOM    998  HN  SER P  65      39.924  36.251  44.475  1.00  0.00      P1    
ATOM    999  CA  SER P  65      37.890  35.940  44.584  1.00  0.00      P1   C
ATOM   1000  HA  SER P  65      37.561  35.018  45.045  1.00  0.00      P1    
ATOM   1001  CB  SER P  65      36.883  37.104  44.663  1.00  0.00      P1   C
ATOM   1002  HB1 SER P  65      36.668  37.303  45.738  1.00  0.00      P1    
ATOM   1003  HB2 SER P  65      37.330  38.033  44.241  1.00  0.00      P1    
ATOM   1004  OG  SER P  65      35.672  36.764  44.004  1.00  0.00      P1   O
ATOM   1005  HG1 SER P  65      35.012  37.417  44.270  1.00  0.00      P1    
ATOM   1006  C   SER P  65      38.116  35.656  43.129  1.00  0.00      P1   C
ATOM   1007  O   SER P  65      39.034  36.212  42.526  1.00  0.00      P1   O
ATOM   1008  N   PRO P  66      37.312  34.823  42.521  1.00  0.00      P1   N
ATOM   1009  CD  PRO P  66      36.768  33.655  43.194  1.00  0.00      P1   C
ATOM   1010  HD1 PRO P  66      35.772  33.875  43.642  1.00  0.00      P1    
ATOM   1011  HD2 PRO P  66      37.453  33.294  43.995  1.00  0.00      P1    
ATOM   1012  CA  PRO P  66      37.519  34.588  41.121  1.00  0.00      P1   C
ATOM   1013  HA  PRO P  66      38.541  34.304  40.901  1.00  0.00      P1    
ATOM   1014  CB  PRO P  66      36.669  33.371  40.772  1.00  0.00      P1   C
ATOM   1015  HB1 PRO P  66      37.132  32.734  39.985  1.00  0.00      P1    
ATOM   1016  HB2 PRO P  66      35.630  33.641  40.479  1.00  0.00      P1    
ATOM   1017  CG  PRO P  66      36.628  32.582  42.098  1.00  0.00      P1   C
ATOM   1018  HG1 PRO P  66      37.441  31.830  42.123  1.00  0.00      P1    
ATOM   1019  HG2 PRO P  66      35.661  32.044  42.233  1.00  0.00      P1    
ATOM   1020  C   PRO P  66      37.189  35.844  40.377  1.00  0.00      P1   C
ATOM   1021  O   PRO P  66      36.188  36.479  40.702  1.00  0.00      P1   O
ATOM   1022  N   HSE P  67      38.006  36.197  39.364  1.00  0.00      P1   N
ATOM   1023  HN  HSE P  67      38.774  35.619  39.092  1.00  0.00      P1    
ATOM   1024  CA  HSE P  67      37.867  37.402  38.590  1.00  0.00      P1   C
ATOM   1025  HA  HSE P  67      38.719  37.468  37.924  1.00  0.00      P1    
ATOM   1026  CB  HSE P  67      36.564  37.492  37.768  1.00  0.00      P1   C
ATOM   1027  HB1 HSE P  67      36.426  36.524  37.239  1.00  0.00      P1    
ATOM   1028  HB2 HSE P  67      35.700  37.613  38.455  1.00  0.00      P1    
ATOM   1029  ND1 HSE P  67      37.197  38.476  35.510  1.00  0.00      P1   N
ATOM   1030  CG  HSE P  67      36.589  38.595  36.741  1.00  0.00      P1   C
ATOM   1031  CE1 HSE P  67      37.028  39.660  34.869  1.00  0.00      P1   C
ATOM   1032  HE1 HSE P  67      37.405  39.882  33.867  1.00  0.00      P1    
ATOM   1033  NE2 HSE P  67      36.355  40.531  35.598  1.00  0.00      P1   N
ATOM   1034  HE2 HSE P  67      36.104  41.476  35.391  1.00  0.00      P1    
ATOM   1035  CD2 HSE P  67      36.078  39.858  36.775  1.00  0.00      P1   C
ATOM   1036  HD2 HSE P  67      35.531  40.364  37.558  1.00  0.00      P1    
ATOM   1037  C   HSE P  67      37.930  38.589  39.505  1.00  0.00      P1   C
ATOM   1038  O   HSE P  67      37.268  39.600  39.273  1.00  0.00      P1   O
ATOM   1039  N   GLY P  68      38.744  38.507  40.574  1.00  0.00      P1   N
ATOM   1040  HN  GLY P  68      39.292  37.707  40.813  1.00  0.00      P1    
ATOM   1041  CA  GLY P  68      38.863  39.631  41.464  1.00  0.00      P1   C
ATOM   1042  HA1 GLY P  68      39.059  39.269  42.464  1.00  0.00      P1    
ATOM   1043  HA2 GLY P  68      37.978  40.247  41.380  1.00  0.00      P1    
ATOM   1044  C   GLY P  68      40.040  40.451  41.028  1.00  0.00      P1   C
ATOM   1045  O   GLY P  68      40.695  40.138  40.036  1.00  0.00      P1   O
ATOM   1046  N   SER P  69      40.331  41.539  41.775  1.00  0.00      P1   N
ATOM   1047  HN  SER P  69      39.816  41.814  42.587  1.00  0.00      P1    
ATOM   1048  CA  SER P  69      41.430  42.407  41.454  1.00  0.00      P1   C
ATOM   1049  HA  SER P  69      41.645  42.267  40.403  1.00  0.00      P1    
ATOM   1050  CB  SER P  69      41.154  43.883  41.797  1.00  0.00      P1   C
ATOM   1051  HB1 SER P  69      40.238  44.200  41.248  1.00  0.00      P1    
ATOM   1052  HB2 SER P  69      40.939  43.995  42.884  1.00  0.00      P1    
ATOM   1053  OG  SER P  69      42.247  44.692  41.391  1.00  0.00      P1   O
ATOM   1054  HG1 SER P  69      41.946  45.609  41.416  1.00  0.00      P1    
ATOM   1055  C   SER P  69      42.648  41.970  42.222  1.00  0.00      P1   C
ATOM   1056  O   SER P  69      42.548  41.236  43.205  1.00  0.00      P1   O
ATOM   1057  N   ASP P  70      43.838  42.433  41.776  1.00  0.00      P1   N
ATOM   1058  HN  ASP P  70      43.917  43.030  40.982  1.00  0.00      P1    
ATOM   1059  CA  ASP P  70      45.108  42.129  42.377  1.00  0.00      P1   C
ATOM   1060  HA  ASP P  70      45.132  41.071  42.612  1.00  0.00      P1    
ATOM   1061  CB  ASP P  70      46.287  42.592  41.500  1.00  0.00      P1   C
ATOM   1062  HB1 ASP P  70      46.223  42.096  40.511  1.00  0.00      P1    
ATOM   1063  HB2 ASP P  70      46.250  43.688  41.343  1.00  0.00      P1    
ATOM   1064  CG  ASP P  70      47.601  42.202  42.162  1.00  0.00      P1   C
ATOM   1065  OD1 ASP P  70      47.557  41.507  43.212  1.00  0.00      P1   O
ATOM   1066  OD2 ASP P  70      48.668  42.603  41.622  1.00  0.00      P1   O
ATOM   1067  C   ASP P  70      45.186  42.862  43.678  1.00  0.00      P1   C
ATOM   1068  O   ASP P  70      45.341  44.081  43.722  1.00  0.00      P1   O
ATOM   1069  N   VAL P  71      45.011  42.120  44.782  1.00  0.00      P1   N
ATOM   1070  HN  VAL P  71      44.853  41.136  44.759  1.00  0.00      P1    
ATOM   1071  CA  VAL P  71      45.037  42.683  46.095  1.00  0.00      P1   C
ATOM   1072  HA  VAL P  71      44.574  43.659  46.021  1.00  0.00      P1    
ATOM   1073  CB  VAL P  71      44.179  41.924  47.039  1.00  0.00      P1   C
ATOM   1074  HB  VAL P  71      43.199  41.743  46.533  1.00  0.00      P1    
ATOM   1075  CG1 VAL P  71      44.806  40.574  47.400  1.00  0.00      P1   C
ATOM   1076 HG11 VAL P  71      44.169  40.038  48.137  1.00  0.00      P1    
ATOM   1077 HG12 VAL P  71      44.906  39.918  46.511  1.00  0.00      P1    
ATOM   1078 HG13 VAL P  71      45.810  40.716  47.853  1.00  0.00      P1    
ATOM   1079  CG2 VAL P  71      43.906  42.884  48.179  1.00  0.00      P1   C
ATOM   1080 HG21 VAL P  71      43.297  42.394  48.968  1.00  0.00      P1    
ATOM   1081 HG22 VAL P  71      44.859  43.228  48.636  1.00  0.00      P1    
ATOM   1082 HG23 VAL P  71      43.346  43.775  47.828  1.00  0.00      P1    
ATOM   1083  C   VAL P  71      46.435  42.884  46.624  1.00  0.00      P1   C
ATOM   1084  O   VAL P  71      46.634  43.591  47.609  1.00  0.00      P1   O
ATOM   1085  N   TYR P  72      47.429  42.199  46.029  1.00  0.00      P1   N
ATOM   1086  HN  TYR P  72      47.238  41.639  45.225  1.00  0.00      P1    
ATOM   1087  CA  TYR P  72      48.806  42.189  46.452  1.00  0.00      P1   C
ATOM   1088  HA  TYR P  72      48.785  41.981  47.515  1.00  0.00      P1    
ATOM   1089  CB  TYR P  72      49.632  41.132  45.704  1.00  0.00      P1   C
ATOM   1090  HB1 TYR P  72      49.111  40.152  45.766  1.00  0.00      P1    
ATOM   1091  HB2 TYR P  72      49.718  41.391  44.627  1.00  0.00      P1    
ATOM   1092  CG  TYR P  72      50.959  41.032  46.371  1.00  0.00      P1   C
ATOM   1093  CD1 TYR P  72      51.059  40.432  47.606  1.00  0.00      P1   C
ATOM   1094  HD1 TYR P  72      50.170  40.058  48.095  1.00  0.00      P1    
ATOM   1095  CE1 TYR P  72      52.274  40.322  48.236  1.00  0.00      P1   C
ATOM   1096  HE1 TYR P  72      52.348  39.861  49.209  1.00  0.00      P1    
ATOM   1097  CZ  TYR P  72      53.405  40.808  47.630  1.00  0.00      P1   C
ATOM   1098  OH  TYR P  72      54.650  40.691  48.280  1.00  0.00      P1   O
ATOM   1099  HH  TYR P  72      55.321  41.018  47.677  1.00  0.00      P1    
ATOM   1100  CD2 TYR P  72      52.098  41.515  45.768  1.00  0.00      P1   C
ATOM   1101  HD2 TYR P  72      52.032  42.019  44.814  1.00  0.00      P1    
ATOM   1102  CE2 TYR P  72      53.318  41.405  46.396  1.00  0.00      P1   C
ATOM   1103  HE2 TYR P  72      54.202  41.808  45.925  1.00  0.00      P1    
ATOM   1104  C   TYR P  72      49.485  43.519  46.274  1.00  0.00      P1   C
ATOM   1105  O   TYR P  72      50.410  43.840  47.018  1.00  0.00      P1   O
ATOM   1106  N   ALA P  73      49.107  44.311  45.254  1.00  0.00      P1   N
ATOM   1107  HN  ALA P  73      48.329  44.132  44.652  1.00  0.00      P1    
ATOM   1108  CA  ALA P  73      49.844  45.514  44.970  1.00  0.00      P1   C
ATOM   1109  HA  ALA P  73      50.887  45.271  44.805  1.00  0.00      P1    
ATOM   1110  CB  ALA P  73      49.348  46.234  43.705  1.00  0.00      P1   C
ATOM   1111  HB1 ALA P  73      49.404  45.543  42.837  1.00  0.00      P1    
ATOM   1112  HB2 ALA P  73      48.290  46.556  43.818  1.00  0.00      P1    
ATOM   1113  HB3 ALA P  73      49.967  47.127  43.473  1.00  0.00      P1    
ATOM   1114  C   ALA P  73      49.813  46.507  46.097  1.00  0.00      P1   C
ATOM   1115  O   ALA P  73      48.754  46.887  46.593  1.00  0.00      P1   O
ATOM   1116  N   GLY P  74      51.019  46.966  46.504  1.00  0.00      P1   N
ATOM   1117  HN  GLY P  74      51.863  46.568  46.146  1.00  0.00      P1    
ATOM   1118  CA  GLY P  74      51.189  48.030  47.455  1.00  0.00      P1   C
ATOM   1119  HA1 GLY P  74      50.350  48.699  47.322  1.00  0.00      P1    
ATOM   1120  HA2 GLY P  74      52.152  48.480  47.253  1.00  0.00      P1    
ATOM   1121  C   GLY P  74      51.188  47.560  48.882  1.00  0.00      P1   C
ATOM   1122  O   GLY P  74      51.313  48.383  49.789  1.00  0.00      P1   O
ATOM   1123  N   VAL P  75      51.066  46.246  49.149  1.00  0.00      P1   N
ATOM   1124  HN  VAL P  75      51.010  45.495  48.496  1.00  0.00      P1    
ATOM   1125  CA  VAL P  75      51.007  45.840  50.527  1.00  0.00      P1   C
ATOM   1126  HA  VAL P  75      50.373  46.537  51.060  1.00  0.00      P1    
ATOM   1127  CB  VAL P  75      50.484  44.441  50.703  1.00  0.00      P1   C
ATOM   1128  HB  VAL P  75      51.172  43.752  50.154  1.00  0.00      P1    
ATOM   1129  CG1 VAL P  75      50.477  44.088  52.200  1.00  0.00      P1   C
ATOM   1130 HG11 VAL P  75      50.057  43.071  52.354  1.00  0.00      P1    
ATOM   1131 HG12 VAL P  75      51.502  44.090  52.626  1.00  0.00      P1    
ATOM   1132 HG13 VAL P  75      49.852  44.808  52.770  1.00  0.00      P1    
ATOM   1133  CG2 VAL P  75      49.095  44.366  50.043  1.00  0.00      P1   C
ATOM   1134 HG21 VAL P  75      48.648  43.359  50.182  1.00  0.00      P1    
ATOM   1135 HG22 VAL P  75      48.409  45.118  50.490  1.00  0.00      P1    
ATOM   1136 HG23 VAL P  75      49.158  44.557  48.952  1.00  0.00      P1    
ATOM   1137  C   VAL P  75      52.384  45.931  51.127  1.00  0.00      P1   C
ATOM   1138  O   VAL P  75      53.354  45.428  50.564  1.00  0.00      P1   O
ATOM   1139  N   PRO P  76      52.499  46.552  52.276  1.00  0.00      P1   N
ATOM   1140  CD  PRO P  76      51.524  47.523  52.742  1.00  0.00      P1   C
ATOM   1141  HD1 PRO P  76      50.503  47.085  52.823  1.00  0.00      P1    
ATOM   1142  HD2 PRO P  76      51.480  48.421  52.084  1.00  0.00      P1    
ATOM   1143  CA  PRO P  76      53.772  46.697  52.938  1.00  0.00      P1   C
ATOM   1144  HA  PRO P  76      54.523  47.094  52.265  1.00  0.00      P1    
ATOM   1145  CB  PRO P  76      53.569  47.758  54.024  1.00  0.00      P1   C
ATOM   1146  HB1 PRO P  76      54.016  48.737  53.739  1.00  0.00      P1    
ATOM   1147  HB2 PRO P  76      53.973  47.429  55.008  1.00  0.00      P1    
ATOM   1148  CG  PRO P  76      52.040  47.917  54.136  1.00  0.00      P1   C
ATOM   1149  HG1 PRO P  76      51.774  48.955  54.417  1.00  0.00      P1    
ATOM   1150  HG2 PRO P  76      51.599  47.233  54.897  1.00  0.00      P1    
ATOM   1151  C   PRO P  76      54.234  45.371  53.461  1.00  0.00      P1   C
ATOM   1152  O   PRO P  76      53.395  44.500  53.683  1.00  0.00      P1   O
ATOM   1153  N   LYS P  77      55.560  45.174  53.632  1.00  0.00      P1   N
ATOM   1154  HN  LYS P  77      56.274  45.846  53.439  1.00  0.00      P1    
ATOM   1155  CA  LYS P  77      56.031  43.909  54.131  1.00  0.00      P1   C
ATOM   1156  HA  LYS P  77      55.172  43.293  54.369  1.00  0.00      P1    
ATOM   1157  CB  LYS P  77      57.015  43.221  53.174  1.00  0.00      P1   C
ATOM   1158  HB1 LYS P  77      57.844  43.941  52.983  1.00  0.00      P1    
ATOM   1159  HB2 LYS P  77      57.472  42.348  53.691  1.00  0.00      P1    
ATOM   1160  CG  LYS P  77      56.379  42.810  51.847  1.00  0.00      P1   C
ATOM   1161  HG1 LYS P  77      55.762  41.897  52.006  1.00  0.00      P1    
ATOM   1162  HG2 LYS P  77      55.693  43.620  51.508  1.00  0.00      P1    
ATOM   1163  CD  LYS P  77      57.402  42.512  50.751  1.00  0.00      P1   C
ATOM   1164  HD1 LYS P  77      58.034  43.418  50.604  1.00  0.00      P1    
ATOM   1165  HD2 LYS P  77      58.069  41.695  51.112  1.00  0.00      P1    
ATOM   1166  CE  LYS P  77      56.760  42.103  49.426  1.00  0.00      P1   C
ATOM   1167  HE1 LYS P  77      57.526  42.054  48.620  1.00  0.00      P1    
ATOM   1168  HE2 LYS P  77      56.280  41.104  49.516  1.00  0.00      P1    
ATOM   1169  NZ  LYS P  77      55.730  43.096  49.044  1.00  0.00      P1   N
ATOM   1170  HZ1 LYS P  77      55.290  42.824  48.141  1.00  0.00      P1    
ATOM   1171  HZ2 LYS P  77      55.001  43.142  49.784  1.00  0.00      P1    
ATOM   1172  HZ3 LYS P  77      56.173  44.032  48.943  1.00  0.00      P1    
ATOM   1173  C   LYS P  77      56.771  44.155  55.407  1.00  0.00      P1   C
ATOM   1174  O   LYS P  77      58.001  44.185  55.425  1.00  0.00      P1   O
ATOM   1175  N   ASP P  78      56.028  44.353  56.512  1.00  0.00      P1   N
ATOM   1176  HN  ASP P  78      55.032  44.338  56.551  1.00  0.00      P1    
ATOM   1177  CA  ASP P  78      56.634  44.614  57.786  1.00  0.00      P1   C
ATOM   1178  HA  ASP P  78      57.416  45.346  57.622  1.00  0.00      P1    
ATOM   1179  CB  ASP P  78      55.608  45.110  58.820  1.00  0.00      P1   C
ATOM   1180  HB1 ASP P  78      54.749  44.410  58.847  1.00  0.00      P1    
ATOM   1181  HB2 ASP P  78      56.059  45.147  59.831  1.00  0.00      P1    
ATOM   1182  CG  ASP P  78      55.148  46.492  58.360  1.00  0.00      P1   C
ATOM   1183  OD1 ASP P  78      56.023  47.386  58.204  1.00  0.00      P1   O
ATOM   1184  OD2 ASP P  78      53.921  46.667  58.138  1.00  0.00      P1   O
ATOM   1185  C   ASP P  78      57.298  43.386  58.327  1.00  0.00      P1   C
ATOM   1186  O   ASP P  78      58.470  43.419  58.702  1.00  0.00      P1   O
ATOM   1187  N   TYR P  79      56.561  42.258  58.385  1.00  0.00      P1   N
ATOM   1188  HN  TYR P  79      55.611  42.153  58.097  1.00  0.00      P1    
ATOM   1189  CA  TYR P  79      57.161  41.064  58.906  1.00  0.00      P1   C
ATOM   1190  HA  TYR P  79      58.237  41.188  58.890  1.00  0.00      P1    
ATOM   1191  CB  TYR P  79      56.633  40.681  60.304  1.00  0.00      P1   C
ATOM   1192  HB1 TYR P  79      55.536  40.507  60.244  1.00  0.00      P1    
ATOM   1193  HB2 TYR P  79      57.097  39.733  60.653  1.00  0.00      P1    
ATOM   1194  CG  TYR P  79      56.910  41.827  61.224  1.00  0.00      P1   C
ATOM   1195  CD1 TYR P  79      56.004  42.856  61.322  1.00  0.00      P1   C
ATOM   1196  HD1 TYR P  79      55.105  42.840  60.721  1.00  0.00      P1    
ATOM   1197  CE1 TYR P  79      56.235  43.922  62.162  1.00  0.00      P1   C
ATOM   1198  HE1 TYR P  79      55.522  44.730  62.234  1.00  0.00      P1    
ATOM   1199  CZ  TYR P  79      57.383  43.973  62.915  1.00  0.00      P1   C
ATOM   1200  OH  TYR P  79      57.622  45.067  63.779  1.00  0.00      P1   O
ATOM   1201  HH  TYR P  79      58.430  44.881  64.262  1.00  0.00      P1    
ATOM   1202  CD2 TYR P  79      58.062  41.885  61.979  1.00  0.00      P1   C
ATOM   1203  HD2 TYR P  79      58.809  41.109  61.885  1.00  0.00      P1    
ATOM   1204  CE2 TYR P  79      58.298  42.950  62.820  1.00  0.00      P1   C
ATOM   1205  HE2 TYR P  79      59.214  42.990  63.390  1.00  0.00      P1    
ATOM   1206  C   TYR P  79      56.830  39.958  57.956  1.00  0.00      P1   C
ATOM   1207  O   TYR P  79      55.660  39.649  57.729  1.00  0.00      P1   O
ATOM   1208  N   THR P  80      57.862  39.324  57.369  1.00  0.00      P1   N
ATOM   1209  HN  THR P  80      58.830  39.531  57.505  1.00  0.00      P1    
ATOM   1210  CA  THR P  80      57.613  38.246  56.456  1.00  0.00      P1   C
ATOM   1211  HA  THR P  80      56.594  37.918  56.613  1.00  0.00      P1    
ATOM   1212  CB  THR P  80      57.873  38.597  55.019  1.00  0.00      P1   C
ATOM   1213  HB  THR P  80      57.743  37.650  54.440  1.00  0.00      P1    
ATOM   1214  OG1 THR P  80      59.216  39.025  54.849  1.00  0.00      P1   O
ATOM   1215  HG1 THR P  80      59.300  39.241  53.914  1.00  0.00      P1    
ATOM   1216  CG2 THR P  80      56.895  39.710  54.599  1.00  0.00      P1   C
ATOM   1217 HG21 THR P  80      56.978  39.919  53.512  1.00  0.00      P1    
ATOM   1218 HG22 THR P  80      55.848  39.405  54.809  1.00  0.00      P1    
ATOM   1219 HG23 THR P  80      57.100  40.653  55.151  1.00  0.00      P1    
ATOM   1220  C   THR P  80      58.494  37.104  56.853  1.00  0.00      P1   C
ATOM   1221  O   THR P  80      59.411  37.261  57.657  1.00  0.00      P1   O
ATOM   1222  N   GLY P  81      58.201  35.900  56.324  1.00  0.00      P1   N
ATOM   1223  HN  GLY P  81      57.437  35.737  55.700  1.00  0.00      P1    
ATOM   1224  CA  GLY P  81      58.999  34.751  56.641  1.00  0.00      P1   C
ATOM   1225  HA1 GLY P  81      60.040  35.004  56.490  1.00  0.00      P1    
ATOM   1226  HA2 GLY P  81      58.655  33.914  56.048  1.00  0.00      P1    
ATOM   1227  C   GLY P  81      58.811  34.401  58.088  1.00  0.00      P1   C
ATOM   1228  O   GLY P  81      57.718  34.519  58.638  1.00  0.00      P1   O
ATOM   1229  N   GLU P  82      59.913  33.962  58.729  1.00  0.00      P1   N
ATOM   1230  HN  GLU P  82      60.781  33.937  58.242  1.00  0.00      P1    
ATOM   1231  CA  GLU P  82      59.993  33.506  60.087  1.00  0.00      P1   C
ATOM   1232  HA  GLU P  82      59.217  32.768  60.249  1.00  0.00      P1    
ATOM   1233  CB  GLU P  82      61.348  32.872  60.432  1.00  0.00      P1   C
ATOM   1234  HB1 GLU P  82      62.148  33.608  60.188  1.00  0.00      P1    
ATOM   1235  HB2 GLU P  82      61.416  32.700  61.530  1.00  0.00      P1    
ATOM   1236  CG  GLU P  82      61.572  31.573  59.654  1.00  0.00      P1   C
ATOM   1237  HG1 GLU P  82      61.687  31.802  58.579  1.00  0.00      P1    
ATOM   1238  HG2 GLU P  82      62.478  31.046  60.014  1.00  0.00      P1    
ATOM   1239  CD  GLU P  82      60.328  30.700  59.819  1.00  0.00      P1   C
ATOM   1240  OE1 GLU P  82      59.602  30.892  60.831  1.00  0.00      P1   O
ATOM   1241  OE2 GLU P  82      60.081  29.838  58.933  1.00  0.00      P1   O
ATOM   1242  C   GLU P  82      59.735  34.636  61.032  1.00  0.00      P1   C
ATOM   1243  O   GLU P  82      59.472  34.423  62.212  1.00  0.00      P1   O
ATOM   1244  N   GLU P  83      59.858  35.875  60.543  1.00  0.00      P1   N
ATOM   1245  HN  GLU P  83      60.105  36.052  59.594  1.00  0.00      P1    
ATOM   1246  CA  GLU P  83      59.650  37.060  61.321  1.00  0.00      P1   C
ATOM   1247  HA  GLU P  83      60.310  37.043  62.179  1.00  0.00      P1    
ATOM   1248  CB  GLU P  83      59.882  38.349  60.511  1.00  0.00      P1   C
ATOM   1249  HB1 GLU P  83      59.271  38.289  59.581  1.00  0.00      P1    
ATOM   1250  HB2 GLU P  83      59.492  39.225  61.076  1.00  0.00      P1    
ATOM   1251  CG  GLU P  83      61.354  38.559  60.144  1.00  0.00      P1   C
ATOM   1252  HG1 GLU P  83      61.932  38.792  61.057  1.00  0.00      P1    
ATOM   1253  HG2 GLU P  83      61.777  37.653  59.666  1.00  0.00      P1    
ATOM   1254  CD  GLU P  83      61.468  39.758  59.210  1.00  0.00      P1   C
ATOM   1255  OE1 GLU P  83      60.410  40.322  58.822  1.00  0.00      P1   O
ATOM   1256  OE2 GLU P  83      62.624  40.123  58.868  1.00  0.00      P1   O
ATOM   1257  C   GLU P  83      58.238  37.060  61.844  1.00  0.00      P1   C
ATOM   1258  O   GLU P  83      57.945  37.776  62.798  1.00  0.00      P1   O
ATOM   1259  N   VAL P  84      57.295  36.334  61.203  1.00  0.00      P1   N
ATOM   1260  HN  VAL P  84      57.424  35.803  60.369  1.00  0.00      P1    
ATOM   1261  CA  VAL P  84      55.956  36.290  61.737  1.00  0.00      P1   C
ATOM   1262  HA  VAL P  84      55.714  37.243  62.190  1.00  0.00      P1    
ATOM   1263  CB  VAL P  84      54.895  35.995  60.716  1.00  0.00      P1   C
ATOM   1264  HB  VAL P  84      53.941  35.803  61.266  1.00  0.00      P1    
ATOM   1265  CG1 VAL P  84      54.751  37.229  59.808  1.00  0.00      P1   C
ATOM   1266 HG11 VAL P  84      54.000  37.036  59.012  1.00  0.00      P1    
ATOM   1267 HG12 VAL P  84      54.409  38.118  60.377  1.00  0.00      P1    
ATOM   1268 HG13 VAL P  84      55.718  37.470  59.317  1.00  0.00      P1    
ATOM   1269  CG2 VAL P  84      55.308  34.746  59.936  1.00  0.00      P1   C
ATOM   1270 HG21 VAL P  84      54.567  34.516  59.141  1.00  0.00      P1    
ATOM   1271 HG22 VAL P  84      56.300  34.895  59.457  1.00  0.00      P1    
ATOM   1272 HG23 VAL P  84      55.372  33.860  60.601  1.00  0.00      P1    
ATOM   1273  C   VAL P  84      55.977  35.268  62.826  1.00  0.00      P1   C
ATOM   1274  O   VAL P  84      56.042  34.061  62.586  1.00  0.00      P1   O
ATOM   1275  N   ASN P  85      55.881  35.777  64.070  1.00  0.00      P1   N
ATOM   1276  HN  ASN P  85      55.580  36.712  64.251  1.00  0.00      P1    
ATOM   1277  CA  ASN P  85      56.201  35.023  65.236  1.00  0.00      P1   C
ATOM   1278  HA  ASN P  85      55.824  34.016  65.091  1.00  0.00      P1    
ATOM   1279  CB  ASN P  85      57.689  35.327  65.446  1.00  0.00      P1   C
ATOM   1280  HB1 ASN P  85      58.189  35.281  64.454  1.00  0.00      P1    
ATOM   1281  HB2 ASN P  85      57.821  36.356  65.838  1.00  0.00      P1    
ATOM   1282  CG  ASN P  85      58.400  34.368  66.340  1.00  0.00      P1   C
ATOM   1283  OD1 ASN P  85      58.146  34.315  67.539  1.00  0.00      P1   O
ATOM   1284  ND2 ASN P  85      59.354  33.614  65.736  1.00  0.00      P1   N
ATOM   1285 HD21 ASN P  85      59.842  32.954  66.301  1.00  0.00      P1    
ATOM   1286 HD22 ASN P  85      59.522  33.711  64.760  1.00  0.00      P1    
ATOM   1287  C   ASN P  85      55.438  35.635  66.383  1.00  0.00      P1   C
ATOM   1288  O   ASN P  85      54.942  36.756  66.278  1.00  0.00      P1   O
ATOM   1289  N   ALA P  86      55.320  34.905  67.515  1.00  0.00      P1   N
ATOM   1290  HN  ALA P  86      55.694  33.983  67.610  1.00  0.00      P1    
ATOM   1291  CA  ALA P  86      54.637  35.417  68.673  1.00  0.00      P1   C
ATOM   1292  HA  ALA P  86      53.639  35.758  68.424  1.00  0.00      P1    
ATOM   1293  CB  ALA P  86      54.553  34.389  69.815  1.00  0.00      P1   C
ATOM   1294  HB1 ALA P  86      53.969  33.506  69.479  1.00  0.00      P1    
ATOM   1295  HB2 ALA P  86      55.565  34.037  70.111  1.00  0.00      P1    
ATOM   1296  HB3 ALA P  86      54.050  34.813  70.711  1.00  0.00      P1    
ATOM   1297  C   ALA P  86      55.374  36.613  69.199  1.00  0.00      P1   C
ATOM   1298  O   ALA P  86      54.766  37.620  69.561  1.00  0.00      P1   O
ATOM   1299  N   LYS P  87      56.719  36.554  69.235  1.00  0.00      P1   N
ATOM   1300  HN  LYS P  87      57.291  35.816  68.880  1.00  0.00      P1    
ATOM   1301  CA  LYS P  87      57.435  37.644  69.836  1.00  0.00      P1   C
ATOM   1302  HA  LYS P  87      57.049  37.769  70.841  1.00  0.00      P1    
ATOM   1303  CB  LYS P  87      58.957  37.434  69.884  1.00  0.00      P1   C
ATOM   1304  HB1 LYS P  87      59.134  36.405  70.275  1.00  0.00      P1    
ATOM   1305  HB2 LYS P  87      59.357  37.447  68.845  1.00  0.00      P1    
ATOM   1306  CG  LYS P  87      59.648  38.467  70.779  1.00  0.00      P1   C
ATOM   1307  HG1 LYS P  87      59.674  39.448  70.251  1.00  0.00      P1    
ATOM   1308  HG2 LYS P  87      59.045  38.604  71.706  1.00  0.00      P1    
ATOM   1309  CD  LYS P  87      61.084  38.107  71.165  1.00  0.00      P1   C
ATOM   1310  HD1 LYS P  87      61.090  37.068  71.567  1.00  0.00      P1    
ATOM   1311  HD2 LYS P  87      61.703  38.110  70.238  1.00  0.00      P1    
ATOM   1312  CE  LYS P  87      61.688  39.069  72.190  1.00  0.00      P1   C
ATOM   1313  HE1 LYS P  87      61.736  40.101  71.776  1.00  0.00      P1    
ATOM   1314  HE2 LYS P  87      61.073  39.090  73.116  1.00  0.00      P1    
ATOM   1315  NZ  LYS P  87      63.058  38.640  72.543  1.00  0.00      P1   N
ATOM   1316  HZ1 LYS P  87      63.468  39.296  73.239  1.00  0.00      P1    
ATOM   1317  HZ2 LYS P  87      63.029  37.682  72.946  1.00  0.00      P1    
ATOM   1318  HZ3 LYS P  87      63.649  38.632  71.687  1.00  0.00      P1    
ATOM   1319  C   LYS P  87      57.175  38.920  69.095  1.00  0.00      P1   C
ATOM   1320  O   LYS P  87      56.899  39.948  69.710  1.00  0.00      P1   O
ATOM   1321  N   ASN P  88      57.267  38.897  67.753  1.00  0.00      P1   N
ATOM   1322  HN  ASN P  88      57.462  38.069  67.229  1.00  0.00      P1    
ATOM   1323  CA  ASN P  88      57.090  40.080  66.954  1.00  0.00      P1   C
ATOM   1324  HA  ASN P  88      57.674  40.855  67.438  1.00  0.00      P1    
ATOM   1325  CB  ASN P  88      57.533  39.855  65.500  1.00  0.00      P1   C
ATOM   1326  HB1 ASN P  88      57.007  38.952  65.120  1.00  0.00      P1    
ATOM   1327  HB2 ASN P  88      57.225  40.712  64.866  1.00  0.00      P1    
ATOM   1328  CG  ASN P  88      59.040  39.634  65.544  1.00  0.00      P1   C
ATOM   1329  OD1 ASN P  88      59.739  40.238  66.355  1.00  0.00      P1   O
ATOM   1330  ND2 ASN P  88      59.563  38.738  64.666  1.00  0.00      P1   N
ATOM   1331 HD21 ASN P  88      60.547  38.584  64.701  1.00  0.00      P1    
ATOM   1332 HD22 ASN P  88      58.965  38.244  64.042  1.00  0.00      P1    
ATOM   1333  C   ASN P  88      55.656  40.524  66.955  1.00  0.00      P1   C
ATOM   1334  O   ASN P  88      55.371  41.720  66.983  1.00  0.00      P1   O
ATOM   1335  N   PHE P  89      54.707  39.573  66.897  1.00  0.00      P1   N
ATOM   1336  HN  PHE P  89      54.886  38.590  66.900  1.00  0.00      P1    
ATOM   1337  CA  PHE P  89      53.317  39.924  66.824  1.00  0.00      P1   C
ATOM   1338  HA  PHE P  89      53.227  40.645  66.020  1.00  0.00      P1    
ATOM   1339  CB  PHE P  89      52.445  38.681  66.575  1.00  0.00      P1   C
ATOM   1340  HB1 PHE P  89      52.727  38.228  65.599  1.00  0.00      P1    
ATOM   1341  HB2 PHE P  89      52.616  37.909  67.356  1.00  0.00      P1    
ATOM   1342  CG  PHE P  89      51.013  39.081  66.504  1.00  0.00      P1   C
ATOM   1343  CD1 PHE P  89      50.553  39.847  65.460  1.00  0.00      P1   C
ATOM   1344  HD1 PHE P  89      51.240  40.170  64.690  1.00  0.00      P1    
ATOM   1345  CE1 PHE P  89      49.228  40.209  65.392  1.00  0.00      P1   C
ATOM   1346  HE1 PHE P  89      48.875  40.816  64.570  1.00  0.00      P1    
ATOM   1347  CZ  PHE P  89      48.347  39.797  66.362  1.00  0.00      P1   C
ATOM   1348  HZ  PHE P  89      47.304  40.076  66.308  1.00  0.00      P1    
ATOM   1349  CD2 PHE P  89      50.122  38.659  67.465  1.00  0.00      P1   C
ATOM   1350  HD2 PHE P  89      50.466  38.056  68.294  1.00  0.00      P1    
ATOM   1351  CE2 PHE P  89      48.796  39.018  67.399  1.00  0.00      P1   C
ATOM   1352  HE2 PHE P  89      48.110  38.686  68.166  1.00  0.00      P1    
ATOM   1353  C   PHE P  89      52.869  40.610  68.083  1.00  0.00      P1   C
ATOM   1354  O   PHE P  89      52.206  41.644  68.030  1.00  0.00      P1   O
ATOM   1355  N   LEU P  90      53.207  40.056  69.262  1.00  0.00      P1   N
ATOM   1356  HN  LEU P  90      53.763  39.238  69.398  1.00  0.00      P1    
ATOM   1357  CA  LEU P  90      52.747  40.664  70.477  1.00  0.00      P1   C
ATOM   1358  HA  LEU P  90      51.691  40.862  70.348  1.00  0.00      P1    
ATOM   1359  CB  LEU P  90      52.849  39.748  71.703  1.00  0.00      P1   C
ATOM   1360  HB1 LEU P  90      53.892  39.358  71.736  1.00  0.00      P1    
ATOM   1361  HB2 LEU P  90      52.720  40.360  72.623  1.00  0.00      P1    
ATOM   1362  CG  LEU P  90      51.828  38.594  71.594  1.00  0.00      P1   C
ATOM   1363  HG  LEU P  90      50.882  39.129  71.337  1.00  0.00      P1    
ATOM   1364  CD1 LEU P  90      52.172  37.633  70.448  1.00  0.00      P1   C
ATOM   1365 HD11 LEU P  90      51.453  36.787  70.420  1.00  0.00      P1    
ATOM   1366 HD12 LEU P  90      52.131  38.159  69.470  1.00  0.00      P1    
ATOM   1367 HD13 LEU P  90      53.193  37.216  70.579  1.00  0.00      P1    
ATOM   1368  CD2 LEU P  90      51.618  37.875  72.927  1.00  0.00      P1   C
ATOM   1369 HD21 LEU P  90      50.865  37.065  72.814  1.00  0.00      P1    
ATOM   1370 HD22 LEU P  90      52.556  37.413  73.296  1.00  0.00      P1    
ATOM   1371 HD23 LEU P  90      51.251  38.586  73.699  1.00  0.00      P1    
ATOM   1372  C   LEU P  90      53.427  41.974  70.707  1.00  0.00      P1   C
ATOM   1373  O   LEU P  90      52.812  42.912  71.210  1.00  0.00      P1   O
ATOM   1374  N   ALA P  91      54.718  42.075  70.342  1.00  0.00      P1   N
ATOM   1375  HN  ALA P  91      55.230  41.320  69.934  1.00  0.00      P1    
ATOM   1376  CA  ALA P  91      55.455  43.296  70.518  1.00  0.00      P1   C
ATOM   1377  HA  ALA P  91      55.413  43.646  71.543  1.00  0.00      P1    
ATOM   1378  CB  ALA P  91      56.924  43.171  70.079  1.00  0.00      P1   C
ATOM   1379  HB1 ALA P  91      57.440  42.421  70.715  1.00  0.00      P1    
ATOM   1380  HB2 ALA P  91      56.998  42.833  69.022  1.00  0.00      P1    
ATOM   1381  HB3 ALA P  91      57.465  44.137  70.180  1.00  0.00      P1    
ATOM   1382  C   ALA P  91      54.820  44.366  69.678  1.00  0.00      P1   C
ATOM   1383  O   ALA P  91      54.772  45.529  70.077  1.00  0.00      P1   O
ATOM   1384  N   ALA P  92      54.350  44.010  68.464  1.00  0.00      P1   N
ATOM   1385  HN  ALA P  92      54.390  43.078  68.105  1.00  0.00      P1    
ATOM   1386  CA  ALA P  92      53.746  44.982  67.593  1.00  0.00      P1   C
ATOM   1387  HA  ALA P  92      54.399  45.835  67.448  1.00  0.00      P1    
ATOM   1388  CB  ALA P  92      53.386  44.401  66.215  1.00  0.00      P1   C
ATOM   1389  HB1 ALA P  92      54.308  44.043  65.709  1.00  0.00      P1    
ATOM   1390  HB2 ALA P  92      52.693  43.537  66.314  1.00  0.00      P1    
ATOM   1391  HB3 ALA P  92      52.910  45.163  65.561  1.00  0.00      P1    
ATOM   1392  C   ALA P  92      52.486  45.514  68.211  1.00  0.00      P1   C
ATOM   1393  O   ALA P  92      52.255  46.723  68.218  1.00  0.00      P1   O
ATOM   1394  N   ILE P  93      51.636  44.623  68.757  1.00  0.00      P1   N
ATOM   1395  HN  ILE P  93      51.781  43.637  68.802  1.00  0.00      P1    
ATOM   1396  CA  ILE P  93      50.400  45.063  69.340  1.00  0.00      P1   C
ATOM   1397  HA  ILE P  93      49.915  45.708  68.618  1.00  0.00      P1    
ATOM   1398  CB  ILE P  93      49.508  43.942  69.796  1.00  0.00      P1   C
ATOM   1399  HB  ILE P  93      50.151  43.334  70.481  1.00  0.00      P1    
ATOM   1400  CG2 ILE P  93      48.281  44.573  70.480  1.00  0.00      P1   C
ATOM   1401 HG21 ILE P  93      47.665  43.793  70.974  1.00  0.00      P1    
ATOM   1402 HG22 ILE P  93      48.592  45.299  71.260  1.00  0.00      P1    
ATOM   1403 HG23 ILE P  93      47.643  45.103  69.741  1.00  0.00      P1    
ATOM   1404  CG1 ILE P  93      49.130  43.027  68.620  1.00  0.00      P1   C
ATOM   1405 HG11 ILE P  93      48.439  43.564  67.932  1.00  0.00      P1    
ATOM   1406 HG12 ILE P  93      50.050  42.786  68.040  1.00  0.00      P1    
ATOM   1407  CD  ILE P  93      48.482  41.715  69.064  1.00  0.00      P1   C
ATOM   1408  HD1 ILE P  93      48.281  41.067  68.184  1.00  0.00      P1    
ATOM   1409  HD2 ILE P  93      49.151  41.162  69.758  1.00  0.00      P1    
ATOM   1410  HD3 ILE P  93      47.517  41.902  69.580  1.00  0.00      P1    
ATOM   1411  C   ILE P  93      50.701  45.907  70.543  1.00  0.00      P1   C
ATOM   1412  O   ILE P  93      50.060  46.929  70.765  1.00  0.00      P1   O
ATOM   1413  N   LEU P  94      51.668  45.490  71.380  1.00  0.00      P1   N
ATOM   1414  HN  LEU P  94      52.222  44.669  71.263  1.00  0.00      P1    
ATOM   1415  CA  LEU P  94      51.977  46.247  72.560  1.00  0.00      P1   C
ATOM   1416  HA  LEU P  94      51.044  46.454  73.068  1.00  0.00      P1    
ATOM   1417  CB  LEU P  94      52.932  45.511  73.522  1.00  0.00      P1   C
ATOM   1418  HB1 LEU P  94      52.525  44.484  73.667  1.00  0.00      P1    
ATOM   1419  HB2 LEU P  94      53.919  45.383  73.025  1.00  0.00      P1    
ATOM   1420  CG  LEU P  94      53.107  46.176  74.909  1.00  0.00      P1   C
ATOM   1421  HG  LEU P  94      52.063  46.315  75.280  1.00  0.00      P1    
ATOM   1422  CD1 LEU P  94      53.869  45.247  75.861  1.00  0.00      P1   C
ATOM   1423 HD11 LEU P  94      54.036  45.744  76.841  1.00  0.00      P1    
ATOM   1424 HD12 LEU P  94      53.296  44.312  76.038  1.00  0.00      P1    
ATOM   1425 HD13 LEU P  94      54.859  44.977  75.436  1.00  0.00      P1    
ATOM   1426  CD2 LEU P  94      53.776  47.560  74.841  1.00  0.00      P1   C
ATOM   1427 HD21 LEU P  94      53.860  47.999  75.859  1.00  0.00      P1    
ATOM   1428 HD22 LEU P  94      54.798  47.501  74.415  1.00  0.00      P1    
ATOM   1429 HD23 LEU P  94      53.175  48.252  74.213  1.00  0.00      P1    
ATOM   1430  C   LEU P  94      52.578  47.563  72.163  1.00  0.00      P1   C
ATOM   1431  O   LEU P  94      52.273  48.592  72.765  1.00  0.00      P1   O
ATOM   1432  N   GLY P  95      53.429  47.575  71.116  1.00  0.00      P1   N
ATOM   1433  HN  GLY P  95      53.653  46.767  70.573  1.00  0.00      P1    
ATOM   1434  CA  GLY P  95      54.078  48.792  70.715  1.00  0.00      P1   C
ATOM   1435  HA1 GLY P  95      53.511  49.620  71.117  1.00  0.00      P1    
ATOM   1436  HA2 GLY P  95      54.160  48.792  69.636  1.00  0.00      P1    
ATOM   1437  C   GLY P  95      55.467  48.858  71.285  1.00  0.00      P1   C
ATOM   1438  O   GLY P  95      56.014  49.948  71.446  1.00  0.00      P1   O
ATOM   1439  N   ASN P  96      56.078  47.697  71.605  1.00  0.00      P1   N
ATOM   1440  HN  ASN P  96      55.680  46.790  71.474  1.00  0.00      P1    
ATOM   1441  CA  ASN P  96      57.398  47.693  72.180  1.00  0.00      P1   C
ATOM   1442  HA  ASN P  96      57.588  48.700  72.537  1.00  0.00      P1    
ATOM   1443  CB  ASN P  96      57.539  46.604  73.259  1.00  0.00      P1   C
ATOM   1444  HB1 ASN P  96      56.668  46.690  73.945  1.00  0.00      P1    
ATOM   1445  HB2 ASN P  96      57.500  45.596  72.797  1.00  0.00      P1    
ATOM   1446  CG  ASN P  96      58.825  46.820  74.042  1.00  0.00      P1   C
ATOM   1447  OD1 ASN P  96      59.769  47.437  73.554  1.00  0.00      P1   O
ATOM   1448  ND2 ASN P  96      58.863  46.286  75.293  1.00  0.00      P1   N
ATOM   1449 HD21 ASN P  96      59.693  46.427  75.826  1.00  0.00      P1    
ATOM   1450 HD22 ASN P  96      58.071  45.804  75.653  1.00  0.00      P1    
ATOM   1451  C   ASN P  96      58.403  47.395  71.102  1.00  0.00      P1   C
ATOM   1452  O   ASN P  96      58.554  46.252  70.677  1.00  0.00      P1   O
ATOM   1453  N   LYS P  97      59.136  48.433  70.647  1.00  0.00      P1   N
ATOM   1454  HN  LYS P  97      59.033  49.352  71.025  1.00  0.00      P1    
ATOM   1455  CA  LYS P  97      60.113  48.311  69.596  1.00  0.00      P1   C
ATOM   1456  HA  LYS P  97      59.638  47.779  68.781  1.00  0.00      P1    
ATOM   1457  CB  LYS P  97      60.597  49.677  69.071  1.00  0.00      P1   C
ATOM   1458  HB1 LYS P  97      61.329  49.474  68.255  1.00  0.00      P1    
ATOM   1459  HB2 LYS P  97      59.740  50.207  68.598  1.00  0.00      P1    
ATOM   1460  CG  LYS P  97      61.265  50.574  70.115  1.00  0.00      P1   C
ATOM   1461  HG1 LYS P  97      60.493  50.937  70.831  1.00  0.00      P1    
ATOM   1462  HG2 LYS P  97      61.999  49.970  70.696  1.00  0.00      P1    
ATOM   1463  CD  LYS P  97      61.968  51.792  69.506  1.00  0.00      P1   C
ATOM   1464  HD1 LYS P  97      62.728  51.431  68.776  1.00  0.00      P1    
ATOM   1465  HD2 LYS P  97      61.212  52.380  68.937  1.00  0.00      P1    
ATOM   1466  CE  LYS P  97      62.644  52.709  70.528  1.00  0.00      P1   C
ATOM   1467  HE1 LYS P  97      61.912  53.041  71.298  1.00  0.00      P1    
ATOM   1468  HE2 LYS P  97      63.476  52.177  71.040  1.00  0.00      P1    
ATOM   1469  NZ  LYS P  97      63.191  53.904  69.847  1.00  0.00      P1   N
ATOM   1470  HZ1 LYS P  97      63.650  54.530  70.540  1.00  0.00      P1    
ATOM   1471  HZ2 LYS P  97      63.888  53.609  69.133  1.00  0.00      P1    
ATOM   1472  HZ3 LYS P  97      62.418  54.418  69.377  1.00  0.00      P1    
ATOM   1473  C   LYS P  97      61.294  47.492  70.039  1.00  0.00      P1   C
ATOM   1474  O   LYS P  97      61.893  46.771  69.243  1.00  0.00      P1   O
ATOM   1475  N   SER P  98      61.677  47.590  71.325  1.00  0.00      P1   N
ATOM   1476  HN  SER P  98      61.213  48.138  72.021  1.00  0.00      P1    
ATOM   1477  CA  SER P  98      62.832  46.880  71.807  1.00  0.00      P1   C
ATOM   1478  HA  SER P  98      63.643  47.110  71.129  1.00  0.00      P1    
ATOM   1479  CB  SER P  98      63.160  47.224  73.266  1.00  0.00      P1   C
ATOM   1480  HB1 SER P  98      62.257  47.011  73.883  1.00  0.00      P1    
ATOM   1481  HB2 SER P  98      63.977  46.569  73.645  1.00  0.00      P1    
ATOM   1482  OG  SER P  98      63.490  48.602  73.364  1.00  0.00      P1   O
ATOM   1483  HG1 SER P  98      63.470  48.832  74.301  1.00  0.00      P1    
ATOM   1484  C   SER P  98      62.590  45.403  71.727  1.00  0.00      P1   C
ATOM   1485  O   SER P  98      63.516  44.628  71.491  1.00  0.00      P1   O
ATOM   1486  N   ALA P  99      61.328  44.984  71.925  1.00  0.00      P1   N
ATOM   1487  HN  ALA P  99      60.605  45.658  72.076  1.00  0.00      P1    
ATOM   1488  CA  ALA P  99      60.905  43.611  71.941  1.00  0.00      P1   C
ATOM   1489  HA  ALA P  99      61.512  43.041  72.635  1.00  0.00      P1    
ATOM   1490  CB  ALA P  99      59.431  43.448  72.353  1.00  0.00      P1   C
ATOM   1491  HB1 ALA P  99      59.278  43.877  73.366  1.00  0.00      P1    
ATOM   1492  HB2 ALA P  99      58.758  43.984  71.649  1.00  0.00      P1    
ATOM   1493  HB3 ALA P  99      59.131  42.378  72.384  1.00  0.00      P1    
ATOM   1494  C   ALA P  99      61.066  42.954  70.598  1.00  0.00      P1   C
ATOM   1495  O   ALA P  99      61.228  41.738  70.523  1.00  0.00      P1   O
ATOM   1496  N   ILE P 100      60.962  43.713  69.492  1.00  0.00      P1   N
ATOM   1497  HN  ILE P 100      60.884  44.707  69.456  1.00  0.00      P1    
ATOM   1498  CA  ILE P 100      60.958  43.074  68.203  1.00  0.00      P1   C
ATOM   1499  HA  ILE P 100      60.293  42.225  68.297  1.00  0.00      P1    
ATOM   1500  CB  ILE P 100      60.417  43.961  67.120  1.00  0.00      P1   C
ATOM   1501  HB  ILE P 100      61.021  44.900  67.200  1.00  0.00      P1    
ATOM   1502  CG2 ILE P 100      60.552  43.243  65.767  1.00  0.00      P1   C
ATOM   1503 HG21 ILE P 100      60.306  43.932  64.933  1.00  0.00      P1    
ATOM   1504 HG22 ILE P 100      61.591  42.884  65.611  1.00  0.00      P1    
ATOM   1505 HG23 ILE P 100      59.867  42.371  65.710  1.00  0.00      P1    
ATOM   1506  CG1 ILE P 100      58.961  44.311  67.467  1.00  0.00      P1   C
ATOM   1507 HG11 ILE P 100      58.342  43.386  67.471  1.00  0.00      P1    
ATOM   1508 HG12 ILE P 100      58.927  44.734  68.497  1.00  0.00      P1    
ATOM   1509  CD  ILE P 100      58.326  45.322  66.524  1.00  0.00      P1   C
ATOM   1510  HD1 ILE P 100      57.298  45.574  66.864  1.00  0.00      P1    
ATOM   1511  HD2 ILE P 100      58.922  46.259  66.495  1.00  0.00      P1    
ATOM   1512  HD3 ILE P 100      58.257  44.916  65.493  1.00  0.00      P1    
ATOM   1513  C   ILE P 100      62.310  42.529  67.829  1.00  0.00      P1   C
ATOM   1514  O   ILE P 100      63.328  43.220  67.879  1.00  0.00      P1   O
ATOM   1515  N   THR P 101      62.320  41.213  67.505  1.00  0.00      P1   N
ATOM   1516  HN  THR P 101      61.452  40.719  67.533  1.00  0.00      P1    
ATOM   1517  CA  THR P 101      63.450  40.405  67.113  1.00  0.00      P1   C
ATOM   1518  HA  THR P 101      64.259  40.713  67.762  1.00  0.00      P1    
ATOM   1519  CB  THR P 101      63.134  38.940  67.154  1.00  0.00      P1   C
ATOM   1520  HB  THR P 101      64.086  38.410  66.906  1.00  0.00      P1    
ATOM   1521  OG1 THR P 101      62.183  38.619  66.149  1.00  0.00      P1   O
ATOM   1522  HG1 THR P 101      62.021  37.674  66.242  1.00  0.00      P1    
ATOM   1523  CG2 THR P 101      62.555  38.603  68.539  1.00  0.00      P1   C
ATOM   1524 HG21 THR P 101      62.413  37.508  68.652  1.00  0.00      P1    
ATOM   1525 HG22 THR P 101      63.245  38.942  69.341  1.00  0.00      P1    
ATOM   1526 HG23 THR P 101      61.572  39.099  68.694  1.00  0.00      P1    
ATOM   1527  C   THR P 101      63.900  40.684  65.707  1.00  0.00      P1   C
ATOM   1528  O   THR P 101      65.098  40.695  65.429  1.00  0.00      P1   O
ATOM   1529  N   GLY P 102      62.954  40.880  64.764  1.00  0.00      P1   N
ATOM   1530  HN  GLY P 102      61.972  40.901  64.945  1.00  0.00      P1    
ATOM   1531  CA  GLY P 102      63.338  41.077  63.391  1.00  0.00      P1   C
ATOM   1532  HA1 GLY P 102      63.521  40.113  62.936  1.00  0.00      P1    
ATOM   1533  HA2 GLY P 102      64.180  41.755  63.350  1.00  0.00      P1    
ATOM   1534  C   GLY P 102      62.194  41.719  62.672  1.00  0.00      P1   C
ATOM   1535  O   GLY P 102      61.119  41.908  63.237  1.00  0.00      P1   O
ATOM   1536  N   GLY P 103      62.397  42.048  61.379  1.00  0.00      P1   N
ATOM   1537  HN  GLY P 103      63.251  41.876  60.890  1.00  0.00      P1    
ATOM   1538  CA  GLY P 103      61.362  42.683  60.615  1.00  0.00      P1   C
ATOM   1539  HA1 GLY P 103      60.416  42.506  61.108  1.00  0.00      P1    
ATOM   1540  HA2 GLY P 103      61.408  42.317  59.598  1.00  0.00      P1    
ATOM   1541  C   GLY P 103      61.599  44.164  60.584  1.00  0.00      P1   C
ATOM   1542  O   GLY P 103      62.662  44.651  60.966  1.00  0.00      P1   O
ATOM   1543  N   SER P 104      60.583  44.909  60.101  1.00  0.00      P1   N
ATOM   1544  HN  SER P 104      59.711  44.493  59.844  1.00  0.00      P1    
ATOM   1545  CA  SER P 104      60.636  46.334  59.908  1.00  0.00      P1   C
ATOM   1546  HA  SER P 104      61.522  46.519  59.316  1.00  0.00      P1    
ATOM   1547  CB  SER P 104      59.360  46.877  59.243  1.00  0.00      P1   C
ATOM   1548  HB1 SER P 104      59.256  46.392  58.246  1.00  0.00      P1    
ATOM   1549  HB2 SER P 104      58.462  46.595  59.839  1.00  0.00      P1    
ATOM   1550  OG  SER P 104      59.453  48.283  59.070  1.00  0.00      P1   O
ATOM   1551  HG1 SER P 104      58.749  48.541  58.461  1.00  0.00      P1    
ATOM   1552  C   SER P 104      60.808  47.063  61.208  1.00  0.00      P1   C
ATOM   1553  O   SER P 104      61.517  48.067  61.256  1.00  0.00      P1   O
ATOM   1554  N   GLY P 105      60.181  46.583  62.299  1.00  0.00      P1   N
ATOM   1555  HN  GLY P 105      59.622  45.755  62.317  1.00  0.00      P1    
ATOM   1556  CA  GLY P 105      60.297  47.281  63.550  1.00  0.00      P1   C
ATOM   1557  HA1 GLY P 105      61.205  47.869  63.536  1.00  0.00      P1    
ATOM   1558  HA2 GLY P 105      60.244  46.564  64.358  1.00  0.00      P1    
ATOM   1559  C   GLY P 105      59.135  48.223  63.690  1.00  0.00      P1   C
ATOM   1560  O   GLY P 105      59.105  49.048  64.603  1.00  0.00      P1   O
ATOM   1561  N   LYS P 106      58.146  48.123  62.778  1.00  0.00      P1   N
ATOM   1562  HN  LYS P 106      58.178  47.459  62.033  1.00  0.00      P1    
ATOM   1563  CA  LYS P 106      56.972  48.958  62.802  1.00  0.00      P1   C
ATOM   1564  HA  LYS P 106      57.251  49.951  63.134  1.00  0.00      P1    
ATOM   1565  CB  LYS P 106      56.218  48.924  61.460  1.00  0.00      P1   C
ATOM   1566  HB1 LYS P 106      56.951  49.195  60.665  1.00  0.00      P1    
ATOM   1567  HB2 LYS P 106      55.901  47.878  61.249  1.00  0.00      P1    
ATOM   1568  CG  LYS P 106      55.017  49.866  61.350  1.00  0.00      P1   C
ATOM   1569  HG1 LYS P 106      54.244  49.559  62.091  1.00  0.00      P1    
ATOM   1570  HG2 LYS P 106      55.341  50.899  61.615  1.00  0.00      P1    
ATOM   1571  CD  LYS P 106      54.392  49.853  59.952  1.00  0.00      P1   C
ATOM   1572  HD1 LYS P 106      54.034  48.820  59.736  1.00  0.00      P1    
ATOM   1573  HD2 LYS P 106      53.499  50.520  59.965  1.00  0.00      P1    
ATOM   1574  CE  LYS P 106      55.346  50.308  58.846  1.00  0.00      P1   C
ATOM   1575  HE1 LYS P 106      55.479  51.412  58.876  1.00  0.00      P1    
ATOM   1576  HE2 LYS P 106      56.343  49.830  58.969  1.00  0.00      P1    
ATOM   1577  NZ  LYS P 106      54.800  49.933  57.521  1.00  0.00      P1   N
ATOM   1578  HZ1 LYS P 106      55.448  50.243  56.768  1.00  0.00      P1    
ATOM   1579  HZ2 LYS P 106      54.684  48.900  57.473  1.00  0.00      P1    
ATOM   1580  HZ3 LYS P 106      53.874  50.387  57.388  1.00  0.00      P1    
ATOM   1581  C   LYS P 106      56.050  48.384  63.834  1.00  0.00      P1   C
ATOM   1582  O   LYS P 106      55.633  47.232  63.732  1.00  0.00      P1   O
ATOM   1583  N   VAL P 107      55.686  49.190  64.851  1.00  0.00      P1   N
ATOM   1584  HN  VAL P 107      55.933  50.151  64.949  1.00  0.00      P1    
ATOM   1585  CA  VAL P 107      54.873  48.676  65.913  1.00  0.00      P1   C
ATOM   1586  HA  VAL P 107      54.386  47.775  65.563  1.00  0.00      P1    
ATOM   1587  CB  VAL P 107      55.732  48.336  67.093  1.00  0.00      P1   C
ATOM   1588  HB  VAL P 107      56.467  47.561  66.763  1.00  0.00      P1    
ATOM   1589  CG1 VAL P 107      56.480  49.588  67.565  1.00  0.00      P1   C
ATOM   1590 HG11 VAL P 107      57.091  49.356  68.464  1.00  0.00      P1    
ATOM   1591 HG12 VAL P 107      57.171  49.970  66.786  1.00  0.00      P1    
ATOM   1592 HG13 VAL P 107      55.765  50.395  67.834  1.00  0.00      P1    
ATOM   1593  CG2 VAL P 107      54.873  47.644  68.141  1.00  0.00      P1   C
ATOM   1594 HG21 VAL P 107      55.471  47.413  69.048  1.00  0.00      P1    
ATOM   1595 HG22 VAL P 107      54.022  48.294  68.439  1.00  0.00      P1    
ATOM   1596 HG23 VAL P 107      54.463  46.687  67.757  1.00  0.00      P1    
ATOM   1597  C   VAL P 107      53.793  49.678  66.237  1.00  0.00      P1   C
ATOM   1598  O   VAL P 107      53.789  50.786  65.701  1.00  0.00      P1   O
ATOM   1599  N   VAL P 108      52.800  49.315  67.087  1.00  0.00      P1   N
ATOM   1600  HN  VAL P 108      52.689  48.463  67.592  1.00  0.00      P1    
ATOM   1601  CA  VAL P 108      51.752  50.275  67.304  1.00  0.00      P1   C
ATOM   1602  HA  VAL P 108      51.633  50.845  66.391  1.00  0.00      P1    
ATOM   1603  CB  VAL P 108      50.411  49.672  67.595  1.00  0.00      P1   C
ATOM   1604  HB  VAL P 108      49.708  50.509  67.828  1.00  0.00      P1    
ATOM   1605  CG1 VAL P 108      49.940  48.914  66.343  1.00  0.00      P1   C
ATOM   1606 HG11 VAL P 108      48.963  48.420  66.536  1.00  0.00      P1    
ATOM   1607 HG12 VAL P 108      49.800  49.597  65.479  1.00  0.00      P1    
ATOM   1608 HG13 VAL P 108      50.673  48.128  66.061  1.00  0.00      P1    
ATOM   1609  CG2 VAL P 108      50.537  48.777  68.825  1.00  0.00      P1   C
ATOM   1610 HG21 VAL P 108      49.570  48.279  69.049  1.00  0.00      P1    
ATOM   1611 HG22 VAL P 108      51.305  47.991  68.659  1.00  0.00      P1    
ATOM   1612 HG23 VAL P 108      50.828  49.364  69.721  1.00  0.00      P1    
ATOM   1613  C   VAL P 108      52.138  51.236  68.387  1.00  0.00      P1   C
ATOM   1614  O   VAL P 108      51.834  51.069  69.569  1.00  0.00      P1   O
ATOM   1615  N   ASP P 109      52.806  52.323  67.962  1.00  0.00      P1   N
ATOM   1616  HN  ASP P 109      53.077  52.492  67.018  1.00  0.00      P1    
ATOM   1617  CA  ASP P 109      53.202  53.371  68.852  1.00  0.00      P1   C
ATOM   1618  HA  ASP P 109      53.237  53.002  69.871  1.00  0.00      P1    
ATOM   1619  CB  ASP P 109      54.477  54.094  68.377  1.00  0.00      P1   C
ATOM   1620  HB1 ASP P 109      55.242  53.341  68.100  1.00  0.00      P1    
ATOM   1621  HB2 ASP P 109      54.263  54.718  67.487  1.00  0.00      P1    
ATOM   1622  CG  ASP P 109      55.016  54.958  69.514  1.00  0.00      P1   C
ATOM   1623  OD1 ASP P 109      54.393  54.964  70.609  1.00  0.00      P1   O
ATOM   1624  OD2 ASP P 109      56.066  55.621  69.299  1.00  0.00      P1   O
ATOM   1625  C   ASP P 109      52.070  54.345  68.784  1.00  0.00      P1   C
ATOM   1626  O   ASP P 109      52.182  55.419  68.195  1.00  0.00      P1   O
ATOM   1627  N   SER P 110      50.933  53.967  69.394  1.00  0.00      P1   N
ATOM   1628  HN  SER P 110      50.847  53.137  69.945  1.00  0.00      P1    
ATOM   1629  CA  SER P 110      49.727  54.739  69.302  1.00  0.00      P1   C
ATOM   1630  HA  SER P 110      49.819  55.314  68.390  1.00  0.00      P1    
ATOM   1631  CB  SER P 110      48.474  53.848  69.252  1.00  0.00      P1   C
ATOM   1632  HB1 SER P 110      47.578  54.509  69.280  1.00  0.00      P1    
ATOM   1633  HB2 SER P 110      48.436  53.286  68.291  1.00  0.00      P1    
ATOM   1634  OG  SER P 110      48.454  52.979  70.374  1.00  0.00      P1   O
ATOM   1635  HG1 SER P 110      47.565  52.606  70.428  1.00  0.00      P1    
ATOM   1636  C   SER P 110      49.588  55.717  70.435  1.00  0.00      P1   C
ATOM   1637  O   SER P 110      50.348  55.690  71.403  1.00  0.00      P1   O
ATOM   1638  N   GLY P 111      48.581  56.619  70.306  1.00  0.00      P1   N
ATOM   1639  HN  GLY P 111      48.005  56.588  69.490  1.00  0.00      P1    
ATOM   1640  CA  GLY P 111      48.253  57.648  71.262  1.00  0.00      P1   C
ATOM   1641  HA1 GLY P 111      48.337  58.616  70.788  1.00  0.00      P1    
ATOM   1642  HA2 GLY P 111      48.867  57.531  72.145  1.00  0.00      P1    
ATOM   1643  C   GLY P 111      46.817  57.450  71.666  1.00  0.00      P1   C
ATOM   1644  O   GLY P 111      46.072  56.738  70.996  1.00  0.00      P1   O
ATOM   1645  N   PRO P 112      46.393  58.109  72.716  1.00  0.00      P1   N
ATOM   1646  CD  PRO P 112      47.327  58.571  73.731  1.00  0.00      P1   C
ATOM   1647  HD1 PRO P 112      47.712  59.588  73.491  1.00  0.00      P1    
ATOM   1648  HD2 PRO P 112      48.190  57.873  73.832  1.00  0.00      P1    
ATOM   1649  CA  PRO P 112      45.086  57.853  73.267  1.00  0.00      P1   C
ATOM   1650  HA  PRO P 112      45.104  56.833  73.633  1.00  0.00      P1    
ATOM   1651  CB  PRO P 112      45.049  58.609  74.594  1.00  0.00      P1   C
ATOM   1652  HB1 PRO P 112      44.436  58.092  75.366  1.00  0.00      P1    
ATOM   1653  HB2 PRO P 112      44.705  59.662  74.479  1.00  0.00      P1    
ATOM   1654  CG  PRO P 112      46.524  58.608  75.041  1.00  0.00      P1   C
ATOM   1655  HG1 PRO P 112      46.726  57.738  75.696  1.00  0.00      P1    
ATOM   1656  HG2 PRO P 112      46.788  59.531  75.607  1.00  0.00      P1    
ATOM   1657  C   PRO P 112      43.873  58.043  72.402  1.00  0.00      P1   C
ATOM   1658  O   PRO P 112      42.879  57.365  72.656  1.00  0.00      P1   O
ATOM   1659  N   ASN P 113      43.878  58.971  71.431  1.00  0.00      P1   N
ATOM   1660  HN  ASN P 113      44.640  59.575  71.200  1.00  0.00      P1    
ATOM   1661  CA  ASN P 113      42.706  59.154  70.620  1.00  0.00      P1   C
ATOM   1662  HA  ASN P 113      41.864  58.975  71.280  1.00  0.00      P1    
ATOM   1663  CB  ASN P 113      42.545  60.568  70.048  1.00  0.00      P1   C
ATOM   1664  HB1 ASN P 113      43.023  61.278  70.757  1.00  0.00      P1    
ATOM   1665  HB2 ASN P 113      43.078  60.655  69.079  1.00  0.00      P1    
ATOM   1666  CG  ASN P 113      41.044  60.822  69.947  1.00  0.00      P1   C
ATOM   1667  OD1 ASN P 113      40.610  61.923  69.610  1.00  0.00      P1   O
ATOM   1668  ND2 ASN P 113      40.230  59.787  70.288  1.00  0.00      P1   N
ATOM   1669 HD21 ASN P 113      39.247  59.935  70.216  1.00  0.00      P1    
ATOM   1670 HD22 ASN P 113      40.622  58.916  70.566  1.00  0.00      P1    
ATOM   1671  C   ASN P 113      42.634  58.141  69.501  1.00  0.00      P1   C
ATOM   1672  O   ASN P 113      41.602  58.025  68.842  1.00  0.00      P1   O
ATOM   1673  N   ASP P 114      43.739  57.419  69.213  1.00  0.00      P1   N
ATOM   1674  HN  ASP P 114      44.571  57.442  69.761  1.00  0.00      P1    
ATOM   1675  CA  ASP P 114      43.837  56.530  68.075  1.00  0.00      P1   C
ATOM   1676  HA  ASP P 114      43.515  57.106  67.215  1.00  0.00      P1    
ATOM   1677  CB  ASP P 114      45.253  55.962  67.882  1.00  0.00      P1   C
ATOM   1678  HB1 ASP P 114      45.590  55.492  68.828  1.00  0.00      P1    
ATOM   1679  HB2 ASP P 114      45.259  55.190  67.087  1.00  0.00      P1    
ATOM   1680  CG  ASP P 114      46.197  57.101  67.525  1.00  0.00      P1   C
ATOM   1681  OD1 ASP P 114      45.699  58.203  67.168  1.00  0.00      P1   O
ATOM   1682  OD2 ASP P 114      47.435  56.877  67.594  1.00  0.00      P1   O
ATOM   1683  C   ASP P 114      42.918  55.340  68.170  1.00  0.00      P1   C
ATOM   1684  O   ASP P 114      42.508  54.914  69.249  1.00  0.00      P1   O
ATOM   1685  N   HSE P 115      42.565  54.771  66.990  1.00  0.00      P1   N
ATOM   1686  HN  HSE P 115      42.860  55.120  66.101  1.00  0.00      P1    
ATOM   1687  CA  HSE P 115      41.727  53.604  66.921  1.00  0.00      P1   C
ATOM   1688  HA  HSE P 115      41.533  53.262  67.930  1.00  0.00      P1    
ATOM   1689  CB  HSE P 115      40.382  53.864  66.220  1.00  0.00      P1   C
ATOM   1690  HB1 HSE P 115      40.589  54.417  65.279  1.00  0.00      P1    
ATOM   1691  HB2 HSE P 115      39.920  52.896  65.933  1.00  0.00      P1    
ATOM   1692  ND1 HSE P 115      39.722  55.991  67.463  1.00  0.00      P1   N
ATOM   1693  CG  HSE P 115      39.473  54.686  67.096  1.00  0.00      P1   C
ATOM   1694  CE1 HSE P 115      38.714  56.366  68.293  1.00  0.00      P1   C
ATOM   1695  HE1 HSE P 115      38.631  57.349  68.763  1.00  0.00      P1    
ATOM   1696  NE2 HSE P 115      37.836  55.399  68.479  1.00  0.00      P1   N
ATOM   1697  HE2 HSE P 115      37.014  55.387  69.047  1.00  0.00      P1    
ATOM   1698  CD2 HSE P 115      38.314  54.343  67.722  1.00  0.00      P1   C
ATOM   1699  HD2 HSE P 115      37.768  53.410  67.708  1.00  0.00      P1    
ATOM   1700  C   HSE P 115      42.504  52.519  66.228  1.00  0.00      P1   C
ATOM   1701  O   HSE P 115      43.253  52.777  65.285  1.00  0.00      P1   O
ATOM   1702  N   ILE P 116      42.349  51.260  66.706  1.00  0.00      P1   N
ATOM   1703  HN  ILE P 116      41.691  51.007  67.412  1.00  0.00      P1    
ATOM   1704  CA  ILE P 116      43.143  50.163  66.219  1.00  0.00      P1   C
ATOM   1705  HA  ILE P 116      43.740  50.543  65.400  1.00  0.00      P1    
ATOM   1706  CB  ILE P 116      43.910  49.487  67.325  1.00  0.00      P1   C
ATOM   1707  HB  ILE P 116      43.120  49.088  68.011  1.00  0.00      P1    
ATOM   1708  CG2 ILE P 116      44.782  48.401  66.675  1.00  0.00      P1   C
ATOM   1709 HG21 ILE P 116      45.254  47.763  67.451  1.00  0.00      P1    
ATOM   1710 HG22 ILE P 116      44.172  47.741  66.022  1.00  0.00      P1    
ATOM   1711 HG23 ILE P 116      45.588  48.854  66.060  1.00  0.00      P1    
ATOM   1712  CG1 ILE P 116      44.735  50.489  68.158  1.00  0.00      P1   C
ATOM   1713 HG11 ILE P 116      44.064  51.269  68.582  1.00  0.00      P1    
ATOM   1714 HG12 ILE P 116      45.197  49.950  69.017  1.00  0.00      P1    
ATOM   1715  CD  ILE P 116      45.859  51.186  67.395  1.00  0.00      P1   C
ATOM   1716  HD1 ILE P 116      46.438  51.844  68.078  1.00  0.00      P1    
ATOM   1717  HD2 ILE P 116      46.556  50.440  66.956  1.00  0.00      P1    
ATOM   1718  HD3 ILE P 116      45.453  51.814  66.575  1.00  0.00      P1    
ATOM   1719  C   ILE P 116      42.243  49.101  65.645  1.00  0.00      P1   C
ATOM   1720  O   ILE P 116      41.212  48.755  66.221  1.00  0.00      P1   O
ATOM   1721  N   PHE P 117      42.626  48.559  64.468  1.00  0.00      P1   N
ATOM   1722  HN  PHE P 117      43.437  48.871  63.976  1.00  0.00      P1    
ATOM   1723  CA  PHE P 117      41.908  47.491  63.819  1.00  0.00      P1   C
ATOM   1724  HA  PHE P 117      41.127  47.152  64.489  1.00  0.00      P1    
ATOM   1725  CB  PHE P 117      41.463  47.876  62.400  1.00  0.00      P1   C
ATOM   1726  HB1 PHE P 117      40.714  48.696  62.463  1.00  0.00      P1    
ATOM   1727  HB2 PHE P 117      42.318  48.259  61.802  1.00  0.00      P1    
ATOM   1728  CG  PHE P 117      40.811  46.714  61.726  1.00  0.00      P1   C
ATOM   1729  CD1 PHE P 117      39.538  46.316  62.054  1.00  0.00      P1   C
ATOM   1730  HD1 PHE P 117      38.994  46.845  62.824  1.00  0.00      P1    
ATOM   1731  CE1 PHE P 117      38.942  45.249  61.424  1.00  0.00      P1   C
ATOM   1732  HE1 PHE P 117      37.941  44.949  61.699  1.00  0.00      P1    
ATOM   1733  CZ  PHE P 117      39.613  44.564  60.438  1.00  0.00      P1   C
ATOM   1734  HZ  PHE P 117      39.155  43.727  59.930  1.00  0.00      P1    
ATOM   1735  CD2 PHE P 117      41.473  46.033  60.730  1.00  0.00      P1   C
ATOM   1736  HD2 PHE P 117      42.477  46.322  60.453  1.00  0.00      P1    
ATOM   1737  CE2 PHE P 117      40.882  44.965  60.094  1.00  0.00      P1   C
ATOM   1738  HE2 PHE P 117      41.419  44.436  59.319  1.00  0.00      P1    
ATOM   1739  C   PHE P 117      42.876  46.355  63.661  1.00  0.00      P1   C
ATOM   1740  O   PHE P 117      43.913  46.502  63.016  1.00  0.00      P1   O
ATOM   1741  N   ILE P 118      42.558  45.180  64.237  1.00  0.00      P1   N
ATOM   1742  HN  ILE P 118      41.734  44.986  64.765  1.00  0.00      P1    
ATOM   1743  CA  ILE P 118      43.454  44.064  64.112  1.00  0.00      P1   C
ATOM   1744  HA  ILE P 118      44.263  44.360  63.457  1.00  0.00      P1    
ATOM   1745  CB  ILE P 118      43.962  43.556  65.436  1.00  0.00      P1   C
ATOM   1746  HB  ILE P 118      43.039  43.408  66.052  1.00  0.00      P1    
ATOM   1747  CG2 ILE P 118      44.759  42.266  65.192  1.00  0.00      P1   C
ATOM   1748 HG21 ILE P 118      45.017  41.778  66.155  1.00  0.00      P1    
ATOM   1749 HG22 ILE P 118      44.166  41.541  64.595  1.00  0.00      P1    
ATOM   1750 HG23 ILE P 118      45.703  42.479  64.648  1.00  0.00      P1    
ATOM   1751  CG1 ILE P 118      44.797  44.645  66.132  1.00  0.00      P1   C
ATOM   1752 HG11 ILE P 118      45.736  44.822  65.561  1.00  0.00      P1    
ATOM   1753 HG12 ILE P 118      44.222  45.599  66.125  1.00  0.00      P1    
ATOM   1754  CD  ILE P 118      45.150  44.310  67.582  1.00  0.00      P1   C
ATOM   1755  HD1 ILE P 118      45.701  45.154  68.050  1.00  0.00      P1    
ATOM   1756  HD2 ILE P 118      44.230  44.124  68.176  1.00  0.00      P1    
ATOM   1757  HD3 ILE P 118      45.794  43.407  67.637  1.00  0.00      P1    
ATOM   1758  C   ILE P 118      42.715  42.963  63.417  1.00  0.00      P1   C
ATOM   1759  O   ILE P 118      41.584  42.635  63.770  1.00  0.00      P1   O
ATOM   1760  N   TYR P 119      43.336  42.393  62.363  1.00  0.00      P1   N
ATOM   1761  HN  TYR P 119      44.250  42.652  62.054  1.00  0.00      P1    
ATOM   1762  CA  TYR P 119      42.717  41.349  61.590  1.00  0.00      P1   C
ATOM   1763  HA  TYR P 119      41.864  40.993  62.156  1.00  0.00      P1    
ATOM   1764  CB  TYR P 119      42.311  41.868  60.194  1.00  0.00      P1   C
ATOM   1765  HB1 TYR P 119      41.394  42.490  60.289  1.00  0.00      P1    
ATOM   1766  HB2 TYR P 119      43.107  42.518  59.770  1.00  0.00      P1    
ATOM   1767  CG  TYR P 119      42.012  40.724  59.293  1.00  0.00      P1   C
ATOM   1768  CD1 TYR P 119      40.915  39.923  59.494  1.00  0.00      P1   C
ATOM   1769  HD1 TYR P 119      40.261  40.108  60.335  1.00  0.00      P1    
ATOM   1770  CE1 TYR P 119      40.660  38.875  58.642  1.00  0.00      P1   C
ATOM   1771  HE1 TYR P 119      39.808  38.231  58.803  1.00  0.00      P1    
ATOM   1772  CZ  TYR P 119      41.492  38.627  57.576  1.00  0.00      P1   C
ATOM   1773  OH  TYR P 119      41.229  37.547  56.709  1.00  0.00      P1   O
ATOM   1774  HH  TYR P 119      41.872  37.585  55.998  1.00  0.00      P1    
ATOM   1775  CD2 TYR P 119      42.831  40.479  58.214  1.00  0.00      P1   C
ATOM   1776  HD2 TYR P 119      43.708  41.090  58.052  1.00  0.00      P1    
ATOM   1777  CE2 TYR P 119      42.581  39.433  57.359  1.00  0.00      P1   C
ATOM   1778  HE2 TYR P 119      43.254  39.240  56.537  1.00  0.00      P1    
ATOM   1779  C   TYR P 119      43.671  40.191  61.449  1.00  0.00      P1   C
ATOM   1780  O   TYR P 119      44.798  40.345  60.977  1.00  0.00      P1   O
ATOM   1781  N   TYR P 120      43.230  38.982  61.865  1.00  0.00      P1   N
ATOM   1782  HN  TYR P 120      42.325  38.829  62.258  1.00  0.00      P1    
ATOM   1783  CA  TYR P 120      44.048  37.803  61.771  1.00  0.00      P1   C
ATOM   1784  HA  TYR P 120      44.938  38.060  61.209  1.00  0.00      P1    
ATOM   1785  CB  TYR P 120      44.392  37.187  63.145  1.00  0.00      P1   C
ATOM   1786  HB1 TYR P 120      45.029  37.899  63.714  1.00  0.00      P1    
ATOM   1787  HB2 TYR P 120      43.470  37.020  63.743  1.00  0.00      P1    
ATOM   1788  CG  TYR P 120      45.153  35.917  62.956  1.00  0.00      P1   C
ATOM   1789  CD1 TYR P 120      44.490  34.738  62.721  1.00  0.00      P1   C
ATOM   1790  HD1 TYR P 120      43.409  34.727  62.687  1.00  0.00      P1    
ATOM   1791  CE1 TYR P 120      45.163  33.556  62.547  1.00  0.00      P1   C
ATOM   1792  HE1 TYR P 120      44.623  32.637  62.370  1.00  0.00      P1    
ATOM   1793  CZ  TYR P 120      46.531  33.541  62.606  1.00  0.00      P1   C
ATOM   1794  OH  TYR P 120      47.211  32.322  62.420  1.00  0.00      P1   O
ATOM   1795  HH  TYR P 120      48.151  32.513  62.423  1.00  0.00      P1    
ATOM   1796  CD2 TYR P 120      46.529  35.890  63.015  1.00  0.00      P1   C
ATOM   1797  HD2 TYR P 120      47.078  36.794  63.239  1.00  0.00      P1    
ATOM   1798  CE2 TYR P 120      47.215  34.708  62.840  1.00  0.00      P1   C
ATOM   1799  HE2 TYR P 120      48.293  34.698  62.909  1.00  0.00      P1    
ATOM   1800  C   TYR P 120      43.297  36.773  60.967  1.00  0.00      P1   C
ATOM   1801  O   TYR P 120      42.106  36.554  61.178  1.00  0.00      P1   O
ATOM   1802  N   THR P 121      43.990  36.118  60.007  1.00  0.00      P1   N
ATOM   1803  HN  THR P 121      44.957  36.300  59.833  1.00  0.00      P1    
ATOM   1804  CA  THR P 121      43.413  35.108  59.152  1.00  0.00      P1   C
ATOM   1805  HA  THR P 121      42.492  34.767  59.606  1.00  0.00      P1    
ATOM   1806  CB  THR P 121      43.348  35.655  57.744  1.00  0.00      P1   C
ATOM   1807  HB  THR P 121      42.652  36.528  57.782  1.00  0.00      P1    
ATOM   1808  OG1 THR P 121      42.783  34.680  56.881  1.00  0.00      P1   O
ATOM   1809  HG1 THR P 121      42.780  35.083  56.006  1.00  0.00      P1    
ATOM   1810  CG2 THR P 121      44.724  36.137  57.244  1.00  0.00      P1   C
ATOM   1811 HG21 THR P 121      44.633  36.637  56.257  1.00  0.00      P1    
ATOM   1812 HG22 THR P 121      45.161  36.868  57.958  1.00  0.00      P1    
ATOM   1813 HG23 THR P 121      45.432  35.287  57.139  1.00  0.00      P1    
ATOM   1814  C   THR P 121      44.348  33.970  59.195  1.00  0.00      P1   C
ATOM   1815  O   THR P 121      45.509  34.044  58.797  1.00  0.00      P1   O
ATOM   1816  N   HD0 P 122      44.056  32.762  59.757  1.00  0.00      P1   N
ATOM   1817  HN  HD0 P 122      43.469  32.837  60.562  1.00  0.00      P1    
ATOM   1818  CA1 HD0 P 122      44.457  31.380  59.380  1.00  0.00      P1   C
ATOM   1819  HA1 HD0 P 122      44.368  31.131  58.416  1.00  0.00      P1    
ATOM   1820  CB1 HD0 P 122      45.831  31.516  60.087  1.00  0.00      P1   C
ATOM   1821 HB11 HD0 P 122      45.836  32.348  60.827  1.00  0.00      P1    
ATOM   1822 HB12 HD0 P 122      46.661  31.652  59.358  1.00  0.00      P1    
ATOM   1823  C1  HD0 P 122      43.715  30.343  60.115  1.00  0.00      P1   C
ATOM   1824  O1  HD0 P 122      42.552  30.086  60.043  1.00  0.00      P1   O
ATOM   1825  CG1 HD0 P 122      46.040  30.109  60.871  1.00  0.00      P1   C
ATOM   1826  OG1 HD0 P 122      47.000  29.627  61.388  1.00  0.00      P1   O
ATOM   1827  N2  HD0 P 122      44.716  29.584  60.908  1.00  0.00      P1   N
ATOM   1828  CA  HD0 P 122      44.536  28.371  61.452  1.00  0.00      P1   C
ATOM   1829  HA  HD0 P 122      43.656  27.927  61.002  1.00  0.00      P1    
ATOM   1830  CB  HD0 P 122      45.286  27.050  61.229  1.00  0.00      P1   C
ATOM   1831  HB1 HD0 P 122      46.250  27.107  61.779  1.00  0.00      P1    
ATOM   1832  HB2 HD0 P 122      44.706  26.215  61.675  1.00  0.00      P1    
ATOM   1833  ND1 HD0 P 122      46.706  27.306  59.180  1.00  0.00      P1   N
ATOM   1834  CG  HD0 P 122      45.583  26.777  59.795  1.00  0.00      P1   C
ATOM   1835  CE1 HD0 P 122      46.663  26.861  57.935  1.00  0.00      P1   C
ATOM   1836  HE1 HD0 P 122      47.415  27.078  57.172  1.00  0.00      P1    
ATOM   1837  NE2 HD0 P 122      45.577  26.112  57.715  1.00  0.00      P1   N
ATOM   1838  HE2 HD0 P 122      45.311  25.671  56.858  1.00  0.00      P1    
ATOM   1839  CD2 HD0 P 122      44.866  26.082  58.889  1.00  0.00      P1   C
ATOM   1840  HD2 HD0 P 122      43.912  25.585  58.994  1.00  0.00      P1    
ATOM   1841  C   HD0 P 122      44.235  28.549  62.957  1.00  0.00      P1   C
ATOM   1842  O   HD0 P 122      44.732  29.478  63.600  1.00  0.00      P1   O
ATOM   1843  N   GLY P 123      43.416  27.645  63.708  1.00  0.00      P1   N
ATOM   1844  HN  GLY P 123      43.265  26.798  63.200  1.00  0.00      P1    
ATOM   1845  CA  GLY P 123      42.798  27.713  64.987  1.00  0.00      P1   C
ATOM   1846  HA1 GLY P 123      41.835  28.192  64.871  1.00  0.00      P1    
ATOM   1847  HA2 GLY P 123      43.470  28.224  65.664  1.00  0.00      P1    
ATOM   1848  C   GLY P 123      42.571  26.354  65.512  1.00  0.00      P1   C
ATOM   1849  O   GLY P 123      42.351  25.383  64.785  1.00  0.00      P1   O
ATOM   1850  N   ALA P 124      42.630  26.310  66.846  1.00  0.00      P1   N
ATOM   1851  HN  ALA P 124      42.882  27.131  67.358  1.00  0.00      P1    
ATOM   1852  CA  ALA P 124      42.358  25.162  67.632  1.00  0.00      P1   C
ATOM   1853  HA  ALA P 124      41.566  24.535  67.238  1.00  0.00      P1    
ATOM   1854  CB  ALA P 124      43.608  24.326  67.966  1.00  0.00      P1   C
ATOM   1855  HB1 ALA P 124      43.991  23.843  67.042  1.00  0.00      P1    
ATOM   1856  HB2 ALA P 124      44.418  24.966  68.378  1.00  0.00      P1    
ATOM   1857  HB3 ALA P 124      43.380  23.525  68.702  1.00  0.00      P1    
ATOM   1858  C   ALA P 124      41.846  25.732  68.915  1.00  0.00      P1   C
ATOM   1859  O   ALA P 124      41.951  26.938  69.144  1.00  0.00      P1   O
ATOM   1860  N   ALA P 125      41.241  24.893  69.776  1.00  0.00      P1   N
ATOM   1861  HN  ALA P 125      41.105  23.911  69.650  1.00  0.00      P1    
ATOM   1862  CA  ALA P 125      40.732  25.432  71.001  1.00  0.00      P1   C
ATOM   1863  HA  ALA P 125      40.009  26.222  70.830  1.00  0.00      P1    
ATOM   1864  CB  ALA P 125      40.113  24.372  71.927  1.00  0.00      P1   C
ATOM   1865  HB1 ALA P 125      39.227  23.918  71.434  1.00  0.00      P1    
ATOM   1866  HB2 ALA P 125      40.839  23.558  72.144  1.00  0.00      P1    
ATOM   1867  HB3 ALA P 125      39.780  24.815  72.890  1.00  0.00      P1    
ATOM   1868  C   ALA P 125      41.875  26.058  71.738  1.00  0.00      P1   C
ATOM   1869  O   ALA P 125      42.868  25.402  72.053  1.00  0.00      P1   O
ATOM   1870  N   GLY P 126      41.752  27.372  72.011  1.00  0.00      P1   N
ATOM   1871  HN  GLY P 126      40.987  27.907  71.655  1.00  0.00      P1    
ATOM   1872  CA  GLY P 126      42.693  28.096  72.820  1.00  0.00      P1   C
ATOM   1873  HA1 GLY P 126      42.978  27.436  73.628  1.00  0.00      P1    
ATOM   1874  HA2 GLY P 126      42.198  29.003  73.141  1.00  0.00      P1    
ATOM   1875  C   GLY P 126      43.942  28.488  72.076  1.00  0.00      P1   C
ATOM   1876  O   GLY P 126      44.849  29.048  72.693  1.00  0.00      P1   O
ATOM   1877  N   VAL P 127      44.056  28.212  70.756  1.00  0.00      P1   N
ATOM   1878  HN  VAL P 127      43.393  27.773  70.155  1.00  0.00      P1    
ATOM   1879  CA  VAL P 127      45.289  28.593  70.108  1.00  0.00      P1   C
ATOM   1880  HA  VAL P 127      45.661  29.485  70.597  1.00  0.00      P1    
ATOM   1881  CB  VAL P 127      46.313  27.492  70.097  1.00  0.00      P1   C
ATOM   1882  HB  VAL P 127      47.220  27.880  69.570  1.00  0.00      P1    
ATOM   1883  CG1 VAL P 127      46.657  27.133  71.548  1.00  0.00      P1   C
ATOM   1884 HG11 VAL P 127      47.384  26.293  71.575  1.00  0.00      P1    
ATOM   1885 HG12 VAL P 127      47.119  27.988  72.083  1.00  0.00      P1    
ATOM   1886 HG13 VAL P 127      45.747  26.817  72.101  1.00  0.00      P1    
ATOM   1887  CG2 VAL P 127      45.765  26.317  69.269  1.00  0.00      P1   C
ATOM   1888 HG21 VAL P 127      46.480  25.467  69.272  1.00  0.00      P1    
ATOM   1889 HG22 VAL P 127      44.798  25.962  69.687  1.00  0.00      P1    
ATOM   1890 HG23 VAL P 127      45.600  26.613  68.212  1.00  0.00      P1    
ATOM   1891  C   VAL P 127      45.026  28.944  68.665  1.00  0.00      P1   C
ATOM   1892  O   VAL P 127      44.064  28.470  68.068  1.00  0.00      P1   O
ATOM   1893  N   ILE P 128      45.901  29.795  68.081  1.00  0.00      P1   N
ATOM   1894  HN  ILE P 128      46.665  30.152  68.614  1.00  0.00      P1    
ATOM   1895  CA  ILE P 128      45.858  30.268  66.720  1.00  0.00      P1   C
ATOM   1896  HA  ILE P 128      45.204  29.622  66.148  1.00  0.00      P1    
ATOM   1897  CB  ILE P 128      45.492  31.721  66.729  1.00  0.00      P1   C
ATOM   1898  HB  ILE P 128      44.512  31.759  67.268  1.00  0.00      P1    
ATOM   1899  CG2 ILE P 128      46.558  32.473  67.533  1.00  0.00      P1   C
ATOM   1900 HG21 ILE P 128      46.250  33.526  67.701  1.00  0.00      P1    
ATOM   1901 HG22 ILE P 128      46.708  32.004  68.528  1.00  0.00      P1    
ATOM   1902 HG23 ILE P 128      47.531  32.477  66.997  1.00  0.00      P1    
ATOM   1903  CG1 ILE P 128      45.217  32.297  65.345  1.00  0.00      P1   C
ATOM   1904 HG11 ILE P 128      46.168  32.370  64.772  1.00  0.00      P1    
ATOM   1905 HG12 ILE P 128      44.551  31.598  64.789  1.00  0.00      P1    
ATOM   1906  CD  ILE P 128      44.549  33.664  65.464  1.00  0.00      P1   C
ATOM   1907  HD1 ILE P 128      44.296  34.059  64.456  1.00  0.00      P1    
ATOM   1908  HD2 ILE P 128      43.611  33.592  66.055  1.00  0.00      P1    
ATOM   1909  HD3 ILE P 128      45.222  34.395  65.960  1.00  0.00      P1    
ATOM   1910  C   ILE P 128      47.245  30.069  66.180  1.00  0.00      P1   C
ATOM   1911  O   ILE P 128      48.220  30.140  66.927  1.00  0.00      P1   O
ATOM   1912  N   GLY P 129      47.374  29.796  64.865  1.00  0.00      P1   N
ATOM   1913  HN  GLY P 129      46.626  29.832  64.203  1.00  0.00      P1    
ATOM   1914  CA  GLY P 129      48.659  29.422  64.333  1.00  0.00      P1   C
ATOM   1915  HA1 GLY P 129      48.465  28.909  63.401  1.00  0.00      P1    
ATOM   1916  HA2 GLY P 129      49.139  28.810  65.085  1.00  0.00      P1    
ATOM   1917  C   GLY P 129      49.557  30.587  64.043  1.00  0.00      P1   C
ATOM   1918  O   GLY P 129      49.152  31.745  64.002  1.00  0.00      P1   O
ATOM   1919  N   MET P 130      50.842  30.232  63.843  1.00  0.00      P1   N
ATOM   1920  HN  MET P 130      51.048  29.269  64.003  1.00  0.00      P1    
ATOM   1921  CA  MET P 130      51.974  31.022  63.433  1.00  0.00      P1   C
ATOM   1922  HA  MET P 130      51.660  31.957  62.985  1.00  0.00      P1    
ATOM   1923  CB  MET P 130      53.038  31.196  64.534  1.00  0.00      P1   C
ATOM   1924  HB1 MET P 130      53.187  30.195  65.002  1.00  0.00      P1    
ATOM   1925  HB2 MET P 130      54.011  31.470  64.068  1.00  0.00      P1    
ATOM   1926  CG  MET P 130      52.628  32.206  65.607  1.00  0.00      P1   C
ATOM   1927  HG1 MET P 130      51.612  31.971  65.990  1.00  0.00      P1    
ATOM   1928  HG2 MET P 130      53.333  32.147  66.465  1.00  0.00      P1    
ATOM   1929  SD  MET P 130      52.600  33.925  65.008  1.00  0.00      P1   S
ATOM   1930  CE  MET P 130      51.834  34.673  66.480  1.00  0.00      P1   C
ATOM   1931  HE1 MET P 130      51.698  35.767  66.344  1.00  0.00      P1    
ATOM   1932  HE2 MET P 130      50.836  34.227  66.680  1.00  0.00      P1    
ATOM   1933  HE3 MET P 130      52.465  34.518  67.382  1.00  0.00      P1    
ATOM   1934  C   MET P 130      52.555  30.168  62.342  1.00  0.00      P1   C
ATOM   1935  O   MET P 130      52.353  28.955  62.387  1.00  0.00      P1   O
ATOM   1936  N   PRO P 131      53.232  30.709  61.359  1.00  0.00      P1   N
ATOM   1937  CD  PRO P 131      54.023  31.912  61.565  1.00  0.00      P1   C
ATOM   1938  HD1 PRO P 131      54.421  31.965  62.604  1.00  0.00      P1    
ATOM   1939  HD2 PRO P 131      53.428  32.832  61.358  1.00  0.00      P1    
ATOM   1940  CA  PRO P 131      53.746  29.914  60.267  1.00  0.00      P1   C
ATOM   1941  HA  PRO P 131      52.943  29.518  59.657  1.00  0.00      P1    
ATOM   1942  CB  PRO P 131      54.645  30.856  59.483  1.00  0.00      P1   C
ATOM   1943  HB1 PRO P 131      54.088  31.452  58.725  1.00  0.00      P1    
ATOM   1944  HB2 PRO P 131      55.500  30.332  59.000  1.00  0.00      P1    
ATOM   1945  CG  PRO P 131      55.183  31.799  60.562  1.00  0.00      P1   C
ATOM   1946  HG1 PRO P 131      55.470  32.774  60.122  1.00  0.00      P1    
ATOM   1947  HG2 PRO P 131      56.077  31.382  61.080  1.00  0.00      P1    
ATOM   1948  C   PRO P 131      54.564  28.778  60.797  1.00  0.00      P1   C
ATOM   1949  O   PRO P 131      54.545  27.699  60.204  1.00  0.00      P1   O
ATOM   1950  N   SER P 132      55.268  29.017  61.918  1.00  0.00      P1   N
ATOM   1951  HN  SER P 132      55.216  29.890  62.404  1.00  0.00      P1    
ATOM   1952  CA  SER P 132      56.147  28.064  62.519  1.00  0.00      P1   C
ATOM   1953  HA  SER P 132      56.061  27.142  61.959  1.00  0.00      P1    
ATOM   1954  CB  SER P 132      57.587  28.565  62.683  1.00  0.00      P1   C
ATOM   1955  HB1 SER P 132      57.558  29.523  63.251  1.00  0.00      P1    
ATOM   1956  HB2 SER P 132      58.182  27.844  63.288  1.00  0.00      P1    
ATOM   1957  OG  SER P 132      58.159  28.788  61.404  1.00  0.00      P1   O
ATOM   1958  HG1 SER P 132      58.964  29.304  61.539  1.00  0.00      P1    
ATOM   1959  C   SER P 132      55.650  27.795  63.892  1.00  0.00      P1   C
ATOM   1960  O   SER P 132      54.775  28.488  64.400  1.00  0.00      P1   O
ATOM   1961  N   LYS P 133      56.329  26.838  64.542  1.00  0.00      P1   N
ATOM   1962  HN  LYS P 133      57.219  26.581  64.168  1.00  0.00      P1    
ATOM   1963  CA  LYS P 133      55.938  26.129  65.717  1.00  0.00      P1   C
ATOM   1964  HA  LYS P 133      55.060  25.580  65.399  1.00  0.00      P1    
ATOM   1965  CB  LYS P 133      56.958  25.081  66.167  1.00  0.00      P1   C
ATOM   1966  HB1 LYS P 133      57.951  25.586  66.206  1.00  0.00      P1    
ATOM   1967  HB2 LYS P 133      56.723  24.772  67.210  1.00  0.00      P1    
ATOM   1968  CG  LYS P 133      57.024  23.883  65.228  1.00  0.00      P1   C
ATOM   1969  HG1 LYS P 133      57.357  24.226  64.222  1.00  0.00      P1    
ATOM   1970  HG2 LYS P 133      57.791  23.168  65.605  1.00  0.00      P1    
ATOM   1971  CD  LYS P 133      55.701  23.138  65.047  1.00  0.00      P1   C
ATOM   1972  HD1 LYS P 133      55.311  22.864  66.054  1.00  0.00      P1    
ATOM   1973  HD2 LYS P 133      54.968  23.839  64.584  1.00  0.00      P1    
ATOM   1974  CE  LYS P 133      55.830  21.885  64.179  1.00  0.00      P1   C
ATOM   1975  HE1 LYS P 133      54.856  21.641  63.700  1.00  0.00      P1    
ATOM   1976  HE2 LYS P 133      56.587  22.040  63.379  1.00  0.00      P1    
ATOM   1977  NZ  LYS P 133      56.249  20.738  65.017  1.00  0.00      P1   N
ATOM   1978  HZ1 LYS P 133      56.337  19.882  64.432  1.00  0.00      P1    
ATOM   1979  HZ2 LYS P 133      57.166  20.949  65.461  1.00  0.00      P1    
ATOM   1980  HZ3 LYS P 133      55.539  20.575  65.760  1.00  0.00      P1    
ATOM   1981  C   LYS P 133      55.569  26.889  66.920  1.00  0.00      P1   C
ATOM   1982  O   LYS P 133      54.602  26.403  67.477  1.00  0.00      P1   O
ATOM   1983  N   PRO P 134      56.129  27.915  67.488  1.00  0.00      P1   N
ATOM   1984  CD  PRO P 134      57.567  28.047  67.643  1.00  0.00      P1   C
ATOM   1985  HD1 PRO P 134      58.003  28.694  66.848  1.00  0.00      P1    
ATOM   1986  HD2 PRO P 134      58.071  27.053  67.617  1.00  0.00      P1    
ATOM   1987  CA  PRO P 134      55.421  28.360  68.661  1.00  0.00      P1   C
ATOM   1988  HA  PRO P 134      55.197  27.555  69.351  1.00  0.00      P1    
ATOM   1989  CB  PRO P 134      56.384  29.285  69.395  1.00  0.00      P1   C
ATOM   1990  HB1 PRO P 134      56.259  29.250  70.501  1.00  0.00      P1    
ATOM   1991  HB2 PRO P 134      56.328  30.338  69.040  1.00  0.00      P1    
ATOM   1992  CG  PRO P 134      57.765  28.703  69.026  1.00  0.00      P1   C
ATOM   1993  HG1 PRO P 134      58.094  27.984  69.802  1.00  0.00      P1    
ATOM   1994  HG2 PRO P 134      58.541  29.499  68.947  1.00  0.00      P1    
ATOM   1995  C   PRO P 134      54.132  28.973  68.185  1.00  0.00      P1   C
ATOM   1996  O   PRO P 134      54.184  29.827  67.302  1.00  0.00      P1   O
ATOM   1997  N   TYR P 135      52.981  28.589  68.776  1.00  0.00      P1   N
ATOM   1998  HN  TYR P 135      52.928  28.004  69.583  1.00  0.00      P1    
ATOM   1999  CA  TYR P 135      51.708  29.014  68.262  1.00  0.00      P1   C
ATOM   2000  HA  TYR P 135      51.852  29.506  67.308  1.00  0.00      P1    
ATOM   2001  CB  TYR P 135      50.643  27.914  68.262  1.00  0.00      P1   C
ATOM   2002  HB1 TYR P 135      50.505  27.541  69.300  1.00  0.00      P1    
ATOM   2003  HB2 TYR P 135      49.663  28.316  67.924  1.00  0.00      P1    
ATOM   2004  CG  TYR P 135      51.128  26.806  67.398  1.00  0.00      P1   C
ATOM   2005  CD1 TYR P 135      51.276  26.985  66.042  1.00  0.00      P1   C
ATOM   2006  HD1 TYR P 135      51.030  27.939  65.596  1.00  0.00      P1    
ATOM   2007  CE1 TYR P 135      51.714  25.953  65.248  1.00  0.00      P1   C
ATOM   2008  HE1 TYR P 135      51.830  26.090  64.183  1.00  0.00      P1    
ATOM   2009  CZ  TYR P 135      52.001  24.734  65.807  1.00  0.00      P1   C
ATOM   2010  OH  TYR P 135      52.447  23.670  64.996  1.00  0.00      P1   O
ATOM   2011  HH  TYR P 135      52.660  22.936  65.576  1.00  0.00      P1    
ATOM   2012  CD2 TYR P 135      51.412  25.580  67.950  1.00  0.00      P1   C
ATOM   2013  HD2 TYR P 135      51.254  25.414  69.007  1.00  0.00      P1    
ATOM   2014  CE2 TYR P 135      51.849  24.547  67.159  1.00  0.00      P1   C
ATOM   2015  HE2 TYR P 135      52.052  23.583  67.600  1.00  0.00      P1    
ATOM   2016  C   TYR P 135      51.241  30.049  69.222  1.00  0.00      P1   C
ATOM   2017  O   TYR P 135      51.813  30.193  70.299  1.00  0.00      P1   O
ATOM   2018  N   LEU P 136      50.218  30.832  68.833  1.00  0.00      P1   N
ATOM   2019  HN  LEU P 136      49.723  30.759  67.970  1.00  0.00      P1    
ATOM   2020  CA  LEU P 136      49.754  31.879  69.689  1.00  0.00      P1   C
ATOM   2021  HA  LEU P 136      50.573  32.165  70.336  1.00  0.00      P1    
ATOM   2022  CB  LEU P 136      49.173  33.052  68.872  1.00  0.00      P1   C
ATOM   2023  HB1 LEU P 136      49.986  33.424  68.206  1.00  0.00      P1    
ATOM   2024  HB2 LEU P 136      48.377  32.664  68.198  1.00  0.00      P1    
ATOM   2025  CG  LEU P 136      48.638  34.240  69.694  1.00  0.00      P1   C
ATOM   2026  HG  LEU P 136      47.866  33.803  70.373  1.00  0.00      P1    
ATOM   2027  CD1 LEU P 136      49.747  34.884  70.543  1.00  0.00      P1   C
ATOM   2028 HD11 LEU P 136      49.355  35.767  71.091  1.00  0.00      P1    
ATOM   2029 HD12 LEU P 136      50.142  34.159  71.286  1.00  0.00      P1    
ATOM   2030 HD13 LEU P 136      50.588  35.221  69.900  1.00  0.00      P1    
ATOM   2031  CD2 LEU P 136      47.944  35.269  68.784  1.00  0.00      P1   C
ATOM   2032 HD21 LEU P 136      47.545  36.112  69.389  1.00  0.00      P1    
ATOM   2033 HD22 LEU P 136      48.644  35.693  68.036  1.00  0.00      P1    
ATOM   2034 HD23 LEU P 136      47.095  34.799  68.242  1.00  0.00      P1    
ATOM   2035  C   LEU P 136      48.659  31.341  70.558  1.00  0.00      P1   C
ATOM   2036  O   LEU P 136      47.567  31.034  70.086  1.00  0.00      P1   O
ATOM   2037  N   TYR P 137      48.939  31.222  71.871  1.00  0.00      P1   N
ATOM   2038  HN  TYR P 137      49.837  31.440  72.250  1.00  0.00      P1    
ATOM   2039  CA  TYR P 137      47.977  30.774  72.836  1.00  0.00      P1   C
ATOM   2040  HA  TYR P 137      47.295  30.097  72.337  1.00  0.00      P1    
ATOM   2041  CB  TYR P 137      48.584  30.057  74.059  1.00  0.00      P1   C
ATOM   2042  HB1 TYR P 137      49.536  30.558  74.340  1.00  0.00      P1    
ATOM   2043  HB2 TYR P 137      47.903  30.130  74.935  1.00  0.00      P1    
ATOM   2044  CG  TYR P 137      48.856  28.644  73.655  1.00  0.00      P1   C
ATOM   2045  CD1 TYR P 137      49.862  28.318  72.771  1.00  0.00      P1   C
ATOM   2046  HD1 TYR P 137      50.471  29.100  72.338  1.00  0.00      P1    
ATOM   2047  CE1 TYR P 137      50.089  27.007  72.413  1.00  0.00      P1   C
ATOM   2048  HE1 TYR P 137      50.871  26.757  71.712  1.00  0.00      P1    
ATOM   2049  CZ  TYR P 137      49.310  26.008  72.946  1.00  0.00      P1   C
ATOM   2050  OH  TYR P 137      49.535  24.664  72.581  1.00  0.00      P1   O
ATOM   2051  HH  TYR P 137      48.946  24.120  73.107  1.00  0.00      P1    
ATOM   2052  CD2 TYR P 137      48.091  27.630  74.186  1.00  0.00      P1   C
ATOM   2053  HD2 TYR P 137      47.278  27.863  74.859  1.00  0.00      P1    
ATOM   2054  CE2 TYR P 137      48.311  26.319  73.836  1.00  0.00      P1   C
ATOM   2055  HE2 TYR P 137      47.683  25.542  74.246  1.00  0.00      P1    
ATOM   2056  C   TYR P 137      47.178  31.958  73.278  1.00  0.00      P1   C
ATOM   2057  O   TYR P 137      47.687  33.074  73.368  1.00  0.00      P1   O
ATOM   2058  N   ALA P 138      45.880  31.722  73.551  1.00  0.00      P1   N
ATOM   2059  HN  ALA P 138      45.519  30.790  73.538  1.00  0.00      P1    
ATOM   2060  CA  ALA P 138      44.929  32.747  73.874  1.00  0.00      P1   C
ATOM   2061  HA  ALA P 138      44.860  33.469  73.069  1.00  0.00      P1    
ATOM   2062  CB  ALA P 138      43.527  32.183  74.150  1.00  0.00      P1   C
ATOM   2063  HB1 ALA P 138      43.156  31.649  73.249  1.00  0.00      P1    
ATOM   2064  HB2 ALA P 138      43.547  31.459  74.993  1.00  0.00      P1    
ATOM   2065  HB3 ALA P 138      42.802  32.989  74.393  1.00  0.00      P1    
ATOM   2066  C   ALA P 138      45.347  33.510  75.091  1.00  0.00      P1   C
ATOM   2067  O   ALA P 138      45.155  34.723  75.150  1.00  0.00      P1   O
ATOM   2068  N   ASP P 139      45.912  32.832  76.104  1.00  0.00      P1   N
ATOM   2069  HN  ASP P 139      46.128  31.859  76.117  1.00  0.00      P1    
ATOM   2070  CA  ASP P 139      46.270  33.501  77.322  1.00  0.00      P1   C
ATOM   2071  HA  ASP P 139      45.395  34.037  77.672  1.00  0.00      P1    
ATOM   2072  CB  ASP P 139      46.783  32.521  78.391  1.00  0.00      P1   C
ATOM   2073  HB1 ASP P 139      47.570  31.877  77.949  1.00  0.00      P1    
ATOM   2074  HB2 ASP P 139      47.223  33.071  79.246  1.00  0.00      P1    
ATOM   2075  CG  ASP P 139      45.599  31.666  78.834  1.00  0.00      P1   C
ATOM   2076  OD1 ASP P 139      44.453  31.972  78.407  1.00  0.00      P1   O
ATOM   2077  OD2 ASP P 139      45.823  30.702  79.614  1.00  0.00      P1   O
ATOM   2078  C   ASP P 139      47.327  34.531  77.045  1.00  0.00      P1   C
ATOM   2079  O   ASP P 139      47.293  35.626  77.603  1.00  0.00      P1   O
ATOM   2080  N   GLU P 140      48.301  34.216  76.172  1.00  0.00      P1   N
ATOM   2081  HN  GLU P 140      48.380  33.359  75.670  1.00  0.00      P1    
ATOM   2082  CA  GLU P 140      49.352  35.156  75.894  1.00  0.00      P1   C
ATOM   2083  HA  GLU P 140      49.771  35.496  76.833  1.00  0.00      P1    
ATOM   2084  CB  GLU P 140      50.476  34.571  75.018  1.00  0.00      P1   C
ATOM   2085  HB1 GLU P 140      50.012  34.137  74.102  1.00  0.00      P1    
ATOM   2086  HB2 GLU P 140      51.143  35.389  74.664  1.00  0.00      P1    
ATOM   2087  CG  GLU P 140      51.289  33.492  75.739  1.00  0.00      P1   C
ATOM   2088  HG1 GLU P 140      50.606  32.721  76.140  1.00  0.00      P1    
ATOM   2089  HG2 GLU P 140      52.014  33.014  75.050  1.00  0.00      P1    
ATOM   2090  CD  GLU P 140      52.002  34.145  76.915  1.00  0.00      P1   C
ATOM   2091  OE1 GLU P 140      52.311  35.363  76.820  1.00  0.00      P1   O
ATOM   2092  OE2 GLU P 140      52.243  33.432  77.926  1.00  0.00      P1   O
ATOM   2093  C   GLU P 140      48.792  36.358  75.195  1.00  0.00      P1   C
ATOM   2094  O   GLU P 140      49.182  37.487  75.490  1.00  0.00      P1   O
ATOM   2095  N   LEU P 141      47.857  36.144  74.246  1.00  0.00      P1   N
ATOM   2096  HN  LEU P 141      47.490  35.249  74.001  1.00  0.00      P1    
ATOM   2097  CA  LEU P 141      47.303  37.237  73.492  1.00  0.00      P1   C
ATOM   2098  HA  LEU P 141      48.129  37.796  73.073  1.00  0.00      P1    
ATOM   2099  CB  LEU P 141      46.308  36.788  72.410  1.00  0.00      P1   C
ATOM   2100  HB1 LEU P 141      46.856  36.102  71.724  1.00  0.00      P1    
ATOM   2101  HB2 LEU P 141      45.509  36.176  72.884  1.00  0.00      P1    
ATOM   2102  CG  LEU P 141      45.725  37.968  71.614  1.00  0.00      P1   C
ATOM   2103  HG  LEU P 141      45.334  38.663  72.395  1.00  0.00      P1    
ATOM   2104  CD1 LEU P 141      46.821  38.697  70.823  1.00  0.00      P1   C
ATOM   2105 HD11 LEU P 141      46.383  39.517  70.215  1.00  0.00      P1    
ATOM   2106 HD12 LEU P 141      47.574  39.137  71.512  1.00  0.00      P1    
ATOM   2107 HD13 LEU P 141      47.342  37.996  70.136  1.00  0.00      P1    
ATOM   2108  CD2 LEU P 141      44.543  37.521  70.741  1.00  0.00      P1   C
ATOM   2109 HD21 LEU P 141      44.122  38.388  70.188  1.00  0.00      P1    
ATOM   2110 HD22 LEU P 141      44.850  36.762  69.994  1.00  0.00      P1    
ATOM   2111 HD23 LEU P 141      43.737  37.086  71.371  1.00  0.00      P1    
ATOM   2112  C   LEU P 141      46.562  38.151  74.417  1.00  0.00      P1   C
ATOM   2113  O   LEU P 141      46.700  39.370  74.335  1.00  0.00      P1   O
ATOM   2114  N   ASN P 142      45.764  37.577  75.336  1.00  0.00      P1   N
ATOM   2115  HN  ASN P 142      45.668  36.590  75.457  1.00  0.00      P1    
ATOM   2116  CA  ASN P 142      44.970  38.367  76.234  1.00  0.00      P1   C
ATOM   2117  HA  ASN P 142      44.401  39.057  75.620  1.00  0.00      P1    
ATOM   2118  CB  ASN P 142      44.075  37.511  77.142  1.00  0.00      P1   C
ATOM   2119  HB1 ASN P 142      43.411  36.903  76.490  1.00  0.00      P1    
ATOM   2120  HB2 ASN P 142      44.691  36.808  77.738  1.00  0.00      P1    
ATOM   2121  CG  ASN P 142      43.252  38.461  78.003  1.00  0.00      P1   C
ATOM   2122  OD1 ASN P 142      43.776  39.134  78.889  1.00  0.00      P1   O
ATOM   2123  ND2 ASN P 142      41.922  38.529  77.725  1.00  0.00      P1   N
ATOM   2124 HD21 ASN P 142      41.372  39.154  78.272  1.00  0.00      P1    
ATOM   2125 HD22 ASN P 142      41.540  37.990  76.981  1.00  0.00      P1    
ATOM   2126  C   ASN P 142      45.868  39.178  77.112  1.00  0.00      P1   C
ATOM   2127  O   ASN P 142      45.584  40.344  77.382  1.00  0.00      P1   O
ATOM   2128  N   ASP P 143      46.984  38.591  77.582  1.00  0.00      P1   N
ATOM   2129  HN  ASP P 143      47.314  37.671  77.388  1.00  0.00      P1    
ATOM   2130  CA  ASP P 143      47.845  39.318  78.471  1.00  0.00      P1   C
ATOM   2131  HA  ASP P 143      47.247  39.680  79.299  1.00  0.00      P1    
ATOM   2132  CB  ASP P 143      49.045  38.494  78.971  1.00  0.00      P1   C
ATOM   2133  HB1 ASP P 143      49.519  37.980  78.111  1.00  0.00      P1    
ATOM   2134  HB2 ASP P 143      49.801  39.152  79.444  1.00  0.00      P1    
ATOM   2135  CG  ASP P 143      48.509  37.467  79.960  1.00  0.00      P1   C
ATOM   2136  OD1 ASP P 143      47.592  37.827  80.748  1.00  0.00      P1   O
ATOM   2137  OD2 ASP P 143      49.006  36.309  79.935  1.00  0.00      P1   O
ATOM   2138  C   ASP P 143      48.363  40.524  77.753  1.00  0.00      P1   C
ATOM   2139  O   ASP P 143      48.466  41.602  78.337  1.00  0.00      P1   O
ATOM   2140  N   ALA P 144      48.712  40.374  76.462  1.00  0.00      P1   N
ATOM   2141  HN  ALA P 144      48.635  39.513  75.959  1.00  0.00      P1    
ATOM   2142  CA  ALA P 144      49.232  41.482  75.711  1.00  0.00      P1   C
ATOM   2143  HA  ALA P 144      50.073  41.943  76.216  1.00  0.00      P1    
ATOM   2144  CB  ALA P 144      49.656  41.085  74.286  1.00  0.00      P1   C
ATOM   2145  HB1 ALA P 144      50.475  40.336  74.336  1.00  0.00      P1    
ATOM   2146  HB2 ALA P 144      48.808  40.629  73.730  1.00  0.00      P1    
ATOM   2147  HB3 ALA P 144      50.027  41.960  73.710  1.00  0.00      P1    
ATOM   2148  C   ALA P 144      48.176  42.541  75.595  1.00  0.00      P1   C
ATOM   2149  O   ALA P 144      48.450  43.723  75.794  1.00  0.00      P1   O
ATOM   2150  N   LEU P 145      46.922  42.144  75.298  1.00  0.00      P1   N
ATOM   2151  HN  LEU P 145      46.645  41.193  75.175  1.00  0.00      P1    
ATOM   2152  CA  LEU P 145      45.857  43.097  75.132  1.00  0.00      P1   C
ATOM   2153  HA  LEU P 145      46.189  43.835  74.413  1.00  0.00      P1    
ATOM   2154  CB  LEU P 145      44.535  42.469  74.650  1.00  0.00      P1   C
ATOM   2155  HB1 LEU P 145      44.309  41.616  75.330  1.00  0.00      P1    
ATOM   2156  HB2 LEU P 145      43.712  43.204  74.794  1.00  0.00      P1    
ATOM   2157  CG  LEU P 145      44.600  41.968  73.192  1.00  0.00      P1   C
ATOM   2158  HG  LEU P 145      45.377  41.166  73.206  1.00  0.00      P1    
ATOM   2159  CD1 LEU P 145      43.263  41.353  72.749  1.00  0.00      P1   C
ATOM   2160 HD11 LEU P 145      43.311  41.041  71.684  1.00  0.00      P1    
ATOM   2161 HD12 LEU P 145      43.021  40.459  73.364  1.00  0.00      P1    
ATOM   2162 HD13 LEU P 145      42.438  42.088  72.858  1.00  0.00      P1    
ATOM   2163  CD2 LEU P 145      45.080  43.078  72.242  1.00  0.00      P1   C
ATOM   2164 HD21 LEU P 145      45.139  42.695  71.200  1.00  0.00      P1    
ATOM   2165 HD22 LEU P 145      44.390  43.945  72.243  1.00  0.00      P1    
ATOM   2166 HD23 LEU P 145      46.090  43.434  72.539  1.00  0.00      P1    
ATOM   2167  C   LEU P 145      45.616  43.807  76.432  1.00  0.00      P1   C
ATOM   2168  O   LEU P 145      45.258  44.984  76.442  1.00  0.00      P1   O
ATOM   2169  N   LYS P 146      45.769  43.096  77.565  1.00  0.00      P1   N
ATOM   2170  HN  LYS P 146      46.012  42.127  77.564  1.00  0.00      P1    
ATOM   2171  CA  LYS P 146      45.593  43.680  78.868  1.00  0.00      P1   C
ATOM   2172  HA  LYS P 146      44.625  44.165  78.894  1.00  0.00      P1    
ATOM   2173  CB  LYS P 146      45.889  42.687  80.001  1.00  0.00      P1   C
ATOM   2174  HB1 LYS P 146      46.919  42.296  79.834  1.00  0.00      P1    
ATOM   2175  HB2 LYS P 146      45.917  43.238  80.968  1.00  0.00      P1    
ATOM   2176  CG  LYS P 146      44.941  41.498  80.112  1.00  0.00      P1   C
ATOM   2177  HG1 LYS P 146      44.870  40.995  79.121  1.00  0.00      P1    
ATOM   2178  HG2 LYS P 146      45.368  40.760  80.830  1.00  0.00      P1    
ATOM   2179  CD  LYS P 146      43.528  41.862  80.552  1.00  0.00      P1   C
ATOM   2180  HD1 LYS P 146      43.595  42.660  81.327  1.00  0.00      P1    
ATOM   2181  HD2 LYS P 146      42.992  42.293  79.675  1.00  0.00      P1    
ATOM   2182  CE  LYS P 146      42.787  40.643  81.087  1.00  0.00      P1   C
ATOM   2183  HE1 LYS P 146      41.722  40.893  81.291  1.00  0.00      P1    
ATOM   2184  HE2 LYS P 146      42.818  39.812  80.349  1.00  0.00      P1    
ATOM   2185  NZ  LYS P 146      43.421  40.191  82.345  1.00  0.00      P1   N
ATOM   2186  HZ1 LYS P 146      42.920  39.359  82.718  1.00  0.00      P1    
ATOM   2187  HZ2 LYS P 146      44.415  39.943  82.163  1.00  0.00      P1    
ATOM   2188  HZ3 LYS P 146      43.383  40.958  83.046  1.00  0.00      P1    
ATOM   2189  C   LYS P 146      46.632  44.744  79.063  1.00  0.00      P1   C
ATOM   2190  O   LYS P 146      46.340  45.839  79.541  1.00  0.00      P1   O
ATOM   2191  N   LYS P 147      47.890  44.429  78.698  1.00  0.00      P1   N
ATOM   2192  HN  LYS P 147      48.118  43.556  78.269  1.00  0.00      P1    
ATOM   2193  CA  LYS P 147      48.999  45.318  78.895  1.00  0.00      P1   C
ATOM   2194  HA  LYS P 147      49.027  45.601  79.940  1.00  0.00      P1    
ATOM   2195  CB  LYS P 147      50.314  44.712  78.373  1.00  0.00      P1   C
ATOM   2196  HB1 LYS P 147      50.478  43.758  78.926  1.00  0.00      P1    
ATOM   2197  HB2 LYS P 147      50.185  44.435  77.303  1.00  0.00      P1    
ATOM   2198  CG  LYS P 147      51.541  45.606  78.553  1.00  0.00      P1   C
ATOM   2199  HG1 LYS P 147      52.378  45.204  77.939  1.00  0.00      P1    
ATOM   2200  HG2 LYS P 147      51.307  46.625  78.168  1.00  0.00      P1    
ATOM   2201  CD  LYS P 147      52.023  45.710  80.000  1.00  0.00      P1   C
ATOM   2202  HD1 LYS P 147      52.638  46.633  80.100  1.00  0.00      P1    
ATOM   2203  HD2 LYS P 147      51.130  45.832  80.655  1.00  0.00      P1    
ATOM   2204  CE  LYS P 147      52.831  44.493  80.456  1.00  0.00      P1   C
ATOM   2205  HE1 LYS P 147      52.164  43.615  80.603  1.00  0.00      P1    
ATOM   2206  HE2 LYS P 147      53.600  44.228  79.697  1.00  0.00      P1    
ATOM   2207  NZ  LYS P 147      53.510  44.791  81.736  1.00  0.00      P1   N
ATOM   2208  HZ1 LYS P 147      54.059  43.964  82.049  1.00  0.00      P1    
ATOM   2209  HZ2 LYS P 147      54.149  45.602  81.610  1.00  0.00      P1    
ATOM   2210  HZ3 LYS P 147      52.799  45.025  82.458  1.00  0.00      P1    
ATOM   2211  C   LYS P 147      48.756  46.560  78.103  1.00  0.00      P1   C
ATOM   2212  O   LYS P 147      48.982  47.672  78.578  1.00  0.00      P1   O
ATOM   2213  N   LYS P 148      48.278  46.383  76.863  1.00  0.00      P1   N
ATOM   2214  HN  LYS P 148      48.055  45.478  76.504  1.00  0.00      P1    
ATOM   2215  CA  LYS P 148      48.050  47.466  75.960  1.00  0.00      P1   C
ATOM   2216  HA  LYS P 148      48.959  48.053  75.908  1.00  0.00      P1    
ATOM   2217  CB  LYS P 148      47.612  46.966  74.573  1.00  0.00      P1   C
ATOM   2218  HB1 LYS P 148      48.282  46.116  74.304  1.00  0.00      P1    
ATOM   2219  HB2 LYS P 148      46.585  46.543  74.648  1.00  0.00      P1    
ATOM   2220  CG  LYS P 148      47.688  48.035  73.485  1.00  0.00      P1   C
ATOM   2221  HG1 LYS P 148      47.155  47.670  72.578  1.00  0.00      P1    
ATOM   2222  HG2 LYS P 148      47.157  48.949  73.837  1.00  0.00      P1    
ATOM   2223  CD  LYS P 148      49.121  48.396  73.087  1.00  0.00      P1   C
ATOM   2224  HD1 LYS P 148      49.684  48.670  74.009  1.00  0.00      P1    
ATOM   2225  HD2 LYS P 148      49.602  47.486  72.661  1.00  0.00      P1    
ATOM   2226  CE  LYS P 148      49.204  49.538  72.071  1.00  0.00      P1   C
ATOM   2227  HE1 LYS P 148      48.760  50.468  72.492  1.00  0.00      P1    
ATOM   2228  HE2 LYS P 148      50.263  49.745  71.801  1.00  0.00      P1    
ATOM   2229  NZ  LYS P 148      48.466  49.180  70.842  1.00  0.00      P1   N
ATOM   2230  HZ1 LYS P 148      48.522  49.958  70.153  1.00  0.00      P1    
ATOM   2231  HZ2 LYS P 148      48.879  48.320  70.427  1.00  0.00      P1    
ATOM   2232  HZ3 LYS P 148      47.469  49.000  71.078  1.00  0.00      P1    
ATOM   2233  C   LYS P 148      46.976  48.353  76.507  1.00  0.00      P1   C
ATOM   2234  O   LYS P 148      47.094  49.576  76.470  1.00  0.00      P1   O
ATOM   2235  N   HSE P 149      45.904  47.756  77.060  1.00  0.00      P1   N
ATOM   2236  HN  HSE P 149      45.794  46.767  77.146  1.00  0.00      P1    
ATOM   2237  CA  HSE P 149      44.807  48.521  77.582  1.00  0.00      P1   C
ATOM   2238  HA  HSE P 149      44.472  49.188  76.797  1.00  0.00      P1    
ATOM   2239  CB  HSE P 149      43.637  47.669  78.089  1.00  0.00      P1   C
ATOM   2240  HB1 HSE P 149      43.239  47.089  77.229  1.00  0.00      P1    
ATOM   2241  HB2 HSE P 149      44.009  46.934  78.833  1.00  0.00      P1    
ATOM   2242  ND1 HSE P 149      41.932  49.542  77.934  1.00  0.00      P1   N
ATOM   2243  CG  HSE P 149      42.562  48.547  78.647  1.00  0.00      P1   C
ATOM   2244  CE1 HSE P 149      41.054  50.135  78.783  1.00  0.00      P1   C
ATOM   2245  HE1 HSE P 149      40.401  50.970  78.517  1.00  0.00      P1    
ATOM   2246  NE2 HSE P 149      41.078  49.591  79.986  1.00  0.00      P1   N
ATOM   2247  HE2 HSE P 149      40.559  49.834  80.805  1.00  0.00      P1    
ATOM   2248  CD2 HSE P 149      42.029  48.590  79.897  1.00  0.00      P1   C
ATOM   2249  HD2 HSE P 149      42.251  47.987  80.766  1.00  0.00      P1    
ATOM   2250  C   HSE P 149      45.278  49.379  78.719  1.00  0.00      P1   C
ATOM   2251  O   HSE P 149      44.836  50.517  78.866  1.00  0.00      P1   O
ATOM   2252  N   ALA P 150      46.200  48.857  79.549  1.00  0.00      P1   N
ATOM   2253  HN  ALA P 150      46.600  47.952  79.405  1.00  0.00      P1    
ATOM   2254  CA  ALA P 150      46.676  49.566  80.705  1.00  0.00      P1   C
ATOM   2255  HA  ALA P 150      45.861  49.839  81.365  1.00  0.00      P1    
ATOM   2256  CB  ALA P 150      47.728  48.771  81.500  1.00  0.00      P1   C
ATOM   2257  HB1 ALA P 150      47.275  47.832  81.882  1.00  0.00      P1    
ATOM   2258  HB2 ALA P 150      48.592  48.497  80.856  1.00  0.00      P1    
ATOM   2259  HB3 ALA P 150      48.106  49.349  82.371  1.00  0.00      P1    
ATOM   2260  C   ALA P 150      47.319  50.851  80.272  1.00  0.00      P1   C
ATOM   2261  O   ALA P 150      47.179  51.876  80.940  1.00  0.00      P1   O
ATOM   2262  N   SER P 151      48.035  50.827  79.132  1.00  0.00      P1   N
ATOM   2263  HN  SER P 151      48.107  50.014  78.555  1.00  0.00      P1    
ATOM   2264  CA  SER P 151      48.761  51.966  78.639  1.00  0.00      P1   C
ATOM   2265  HA  SER P 151      49.449  52.260  79.421  1.00  0.00      P1    
ATOM   2266  CB  SER P 151      49.354  51.732  77.242  1.00  0.00      P1   C
ATOM   2267  HB1 SER P 151      48.512  51.653  76.517  1.00  0.00      P1    
ATOM   2268  HB2 SER P 151      49.971  52.605  76.932  1.00  0.00      P1    
ATOM   2269  OG  SER P 151      50.106  50.534  77.198  1.00  0.00      P1   O
ATOM   2270  HG1 SER P 151      50.259  50.329  76.267  1.00  0.00      P1    
ATOM   2271  C   SER P 151      47.816  53.109  78.423  1.00  0.00      P1   C
ATOM   2272  O   SER P 151      48.152  54.259  78.700  1.00  0.00      P1   O
ATOM   2273  N   GLY P 152      46.605  52.830  77.907  1.00  0.00      P1   N
ATOM   2274  HN  GLY P 152      46.278  51.909  77.698  1.00  0.00      P1    
ATOM   2275  CA  GLY P 152      45.685  53.897  77.620  1.00  0.00      P1   C
ATOM   2276  HA1 GLY P 152      45.750  54.643  78.401  1.00  0.00      P1    
ATOM   2277  HA2 GLY P 152      44.693  53.489  77.476  1.00  0.00      P1    
ATOM   2278  C   GLY P 152      46.115  54.537  76.328  1.00  0.00      P1   C
ATOM   2279  O   GLY P 152      45.877  55.718  76.088  1.00  0.00      P1   O
ATOM   2280  N   THR P 153      46.784  53.744  75.476  1.00  0.00      P1   N
ATOM   2281  HN  THR P 153      46.927  52.789  75.734  1.00  0.00      P1    
ATOM   2282  CA  THR P 153      47.340  54.100  74.199  1.00  0.00      P1   C
ATOM   2283  HA  THR P 153      47.747  55.092  74.346  1.00  0.00      P1    
ATOM   2284  CB  THR P 153      48.414  53.158  73.736  1.00  0.00      P1   C
ATOM   2285  HB  THR P 153      48.684  53.480  72.701  1.00  0.00      P1    
ATOM   2286  OG1 THR P 153      47.915  51.832  73.656  1.00  0.00      P1   O
ATOM   2287  HG1 THR P 153      48.660  51.294  73.366  1.00  0.00      P1    
ATOM   2288  CG2 THR P 153      49.595  53.233  74.717  1.00  0.00      P1   C
ATOM   2289 HG21 THR P 153      50.455  52.636  74.347  1.00  0.00      P1    
ATOM   2290 HG22 THR P 153      49.935  54.284  74.835  1.00  0.00      P1    
ATOM   2291 HG23 THR P 153      49.309  52.846  75.719  1.00  0.00      P1    
ATOM   2292  C   THR P 153      46.326  54.213  73.094  1.00  0.00      P1   C
ATOM   2293  O   THR P 153      46.731  54.465  71.963  1.00  0.00      P1   O
ATOM   2294  N   TYR P 154      45.041  53.850  73.298  1.00  0.00      P1   N
ATOM   2295  HN  TYR P 154      44.641  53.481  74.135  1.00  0.00      P1    
ATOM   2296  CA  TYR P 154      44.111  53.998  72.205  1.00  0.00      P1   C
ATOM   2297  HA  TYR P 154      44.419  54.879  71.655  1.00  0.00      P1    
ATOM   2298  CB  TYR P 154      44.105  52.794  71.246  1.00  0.00      P1   C
ATOM   2299  HB1 TYR P 154      43.278  52.917  70.512  1.00  0.00      P1    
ATOM   2300  HB2 TYR P 154      45.053  52.747  70.668  1.00  0.00      P1    
ATOM   2301  CG  TYR P 154      43.873  51.577  72.064  1.00  0.00      P1   C
ATOM   2302  CD1 TYR P 154      42.597  51.214  72.414  1.00  0.00      P1   C
ATOM   2303  HD1 TYR P 154      41.760  51.826  72.105  1.00  0.00      P1    
ATOM   2304  CE1 TYR P 154      42.385  50.091  73.172  1.00  0.00      P1   C
ATOM   2305  HE1 TYR P 154      41.384  49.801  73.456  1.00  0.00      P1    
ATOM   2306  CZ  TYR P 154      43.435  49.318  73.591  1.00  0.00      P1   C
ATOM   2307  OH  TYR P 154      43.189  48.169  74.372  1.00  0.00      P1   O
ATOM   2308  HH  TYR P 154      44.029  47.725  74.504  1.00  0.00      P1    
ATOM   2309  CD2 TYR P 154      44.931  50.800  72.480  1.00  0.00      P1   C
ATOM   2310  HD2 TYR P 154      45.944  51.094  72.242  1.00  0.00      P1    
ATOM   2311  CE2 TYR P 154      44.715  49.674  73.242  1.00  0.00      P1   C
ATOM   2312  HE2 TYR P 154      45.555  49.086  73.580  1.00  0.00      P1    
ATOM   2313  C   TYR P 154      42.722  54.254  72.709  1.00  0.00      P1   C
ATOM   2314  O   TYR P 154      42.415  54.061  73.883  1.00  0.00      P1   O
ATOM   2315  N   LYS P 155      41.867  54.813  71.828  1.00  0.00      P1   N
ATOM   2316  HN  LYS P 155      42.147  55.075  70.906  1.00  0.00      P1    
ATOM   2317  CA  LYS P 155      40.493  55.075  72.145  1.00  0.00      P1   C
ATOM   2318  HA  LYS P 155      40.455  55.490  73.145  1.00  0.00      P1    
ATOM   2319  CB  LYS P 155      39.879  56.021  71.105  1.00  0.00      P1   C
ATOM   2320  HB1 LYS P 155      40.653  56.784  70.859  1.00  0.00      P1    
ATOM   2321  HB2 LYS P 155      39.690  55.454  70.166  1.00  0.00      P1    
ATOM   2322  CG  LYS P 155      38.612  56.737  71.557  1.00  0.00      P1   C
ATOM   2323  HG1 LYS P 155      38.820  57.283  72.505  1.00  0.00      P1    
ATOM   2324  HG2 LYS P 155      38.332  57.496  70.791  1.00  0.00      P1    
ATOM   2325  CD  LYS P 155      37.432  55.807  71.799  1.00  0.00      P1   C
ATOM   2326  HD1 LYS P 155      37.256  55.213  70.873  1.00  0.00      P1    
ATOM   2327  HD2 LYS P 155      37.714  55.091  72.606  1.00  0.00      P1    
ATOM   2328  CE  LYS P 155      36.171  56.572  72.192  1.00  0.00      P1   C
ATOM   2329  HE1 LYS P 155      35.293  55.889  72.217  1.00  0.00      P1    
ATOM   2330  HE2 LYS P 155      36.289  57.029  73.199  1.00  0.00      P1    
ATOM   2331  NZ  LYS P 155      35.917  57.645  71.203  1.00  0.00      P1   N
ATOM   2332  HZ1 LYS P 155      35.058  58.172  71.462  1.00  0.00      P1    
ATOM   2333  HZ2 LYS P 155      36.728  58.296  71.181  1.00  0.00      P1    
ATOM   2334  HZ3 LYS P 155      35.792  57.223  70.260  1.00  0.00      P1    
ATOM   2335  C   LYS P 155      39.729  53.779  72.168  1.00  0.00      P1   C
ATOM   2336  O   LYS P 155      39.057  53.458  73.149  1.00  0.00      P1   O
ATOM   2337  N   SER P 156      39.846  52.976  71.086  1.00  0.00      P1   N
ATOM   2338  HN  SER P 156      40.416  53.168  70.287  1.00  0.00      P1    
ATOM   2339  CA  SER P 156      39.125  51.735  71.010  1.00  0.00      P1   C
ATOM   2340  HA  SER P 156      39.230  51.246  71.970  1.00  0.00      P1    
ATOM   2341  CB  SER P 156      37.674  51.894  70.553  1.00  0.00      P1   C
ATOM   2342  HB1 SER P 156      37.672  52.476  69.603  1.00  0.00      P1    
ATOM   2343  HB2 SER P 156      37.227  50.899  70.328  1.00  0.00      P1    
ATOM   2344  OG  SER P 156      36.913  52.594  71.523  1.00  0.00      P1   O
ATOM   2345  HG1 SER P 156      36.087  52.859  71.098  1.00  0.00      P1    
ATOM   2346  C   SER P 156      39.782  50.858  69.989  1.00  0.00      P1   C
ATOM   2347  O   SER P 156      40.428  51.331  69.054  1.00  0.00      P1   O
ATOM   2348  N   LEU P 157      39.602  49.530  70.150  1.00  0.00      P1   N
ATOM   2349  HN  LEU P 157      39.042  49.144  70.880  1.00  0.00      P1    
ATOM   2350  CA  LEU P 157      40.200  48.552  69.286  1.00  0.00      P1   C
ATOM   2351  HA  LEU P 157      40.564  49.077  68.412  1.00  0.00      P1    
ATOM   2352  CB  LEU P 157      41.283  47.721  69.996  1.00  0.00      P1   C
ATOM   2353  HB1 LEU P 157      42.151  48.396  70.175  1.00  0.00      P1    
ATOM   2354  HB2 LEU P 157      40.911  47.425  71.002  1.00  0.00      P1    
ATOM   2355  CG  LEU P 157      41.746  46.494  69.188  1.00  0.00      P1   C
ATOM   2356  HG  LEU P 157      40.787  45.984  68.928  1.00  0.00      P1    
ATOM   2357  CD1 LEU P 157      42.444  46.901  67.881  1.00  0.00      P1   C
ATOM   2358 HD11 LEU P 157      42.811  46.003  67.339  1.00  0.00      P1    
ATOM   2359 HD12 LEU P 157      41.741  47.447  67.216  1.00  0.00      P1    
ATOM   2360 HD13 LEU P 157      43.314  47.560  68.089  1.00  0.00      P1    
ATOM   2361  CD2 LEU P 157      42.579  45.529  70.055  1.00  0.00      P1   C
ATOM   2362 HD21 LEU P 157      42.887  44.643  69.459  1.00  0.00      P1    
ATOM   2363 HD22 LEU P 157      43.500  46.013  70.438  1.00  0.00      P1    
ATOM   2364 HD23 LEU P 157      41.983  45.174  70.924  1.00  0.00      P1    
ATOM   2365  C   LEU P 157      39.167  47.571  68.827  1.00  0.00      P1   C
ATOM   2366  O   LEU P 157      38.282  47.178  69.587  1.00  0.00      P1   O
ATOM   2367  N   VAL P 158      39.261  47.154  67.545  1.00  0.00      P1   N
ATOM   2368  HN  VAL P 158      39.901  47.505  66.866  1.00  0.00      P1    
ATOM   2369  CA  VAL P 158      38.391  46.120  67.061  1.00  0.00      P1   C
ATOM   2370  HA  VAL P 158      37.808  45.725  67.883  1.00  0.00      P1    
ATOM   2371  CB  VAL P 158      37.475  46.525  65.945  1.00  0.00      P1   C
ATOM   2372  HB  VAL P 158      36.974  47.477  66.249  1.00  0.00      P1    
ATOM   2373  CG1 VAL P 158      38.285  46.757  64.669  1.00  0.00      P1   C
ATOM   2374 HG11 VAL P 158      37.610  47.020  63.826  1.00  0.00      P1    
ATOM   2375 HG12 VAL P 158      39.006  47.592  64.788  1.00  0.00      P1    
ATOM   2376 HG13 VAL P 158      38.845  45.840  64.387  1.00  0.00      P1    
ATOM   2377  CG2 VAL P 158      36.410  45.430  65.802  1.00  0.00      P1   C
ATOM   2378 HG21 VAL P 158      35.723  45.658  64.959  1.00  0.00      P1    
ATOM   2379 HG22 VAL P 158      36.887  44.445  65.608  1.00  0.00      P1    
ATOM   2380 HG23 VAL P 158      35.795  45.345  66.722  1.00  0.00      P1    
ATOM   2381  C   VAL P 158      39.277  45.012  66.564  1.00  0.00      P1   C
ATOM   2382  O   VAL P 158      40.240  45.237  65.832  1.00  0.00      P1   O
ATOM   2383  N   PHE P 159      38.973  43.765  66.974  1.00  0.00      P1   N
ATOM   2384  HN  PHE P 159      38.174  43.537  67.529  1.00  0.00      P1    
ATOM   2385  CA  PHE P 159      39.801  42.641  66.632  1.00  0.00      P1   C
ATOM   2386  HA  PHE P 159      40.568  42.984  65.949  1.00  0.00      P1    
ATOM   2387  CB  PHE P 159      40.264  41.908  67.908  1.00  0.00      P1   C
ATOM   2388  HB1 PHE P 159      40.524  42.659  68.685  1.00  0.00      P1    
ATOM   2389  HB2 PHE P 159      39.450  41.275  68.324  1.00  0.00      P1    
ATOM   2390  CG  PHE P 159      41.486  41.081  67.689  1.00  0.00      P1   C
ATOM   2391  CD1 PHE P 159      41.509  40.013  66.821  1.00  0.00      P1   C
ATOM   2392  HD1 PHE P 159      40.619  39.758  66.263  1.00  0.00      P1    
ATOM   2393  CE1 PHE P 159      42.658  39.270  66.670  1.00  0.00      P1   C
ATOM   2394  HE1 PHE P 159      42.680  38.443  65.974  1.00  0.00      P1    
ATOM   2395  CZ  PHE P 159      43.788  39.571  67.392  1.00  0.00      P1   C
ATOM   2396  HZ  PHE P 159      44.693  38.994  67.264  1.00  0.00      P1    
ATOM   2397  CD2 PHE P 159      42.615  41.362  68.422  1.00  0.00      P1   C
ATOM   2398  HD2 PHE P 159      42.604  42.165  69.145  1.00  0.00      P1    
ATOM   2399  CE2 PHE P 159      43.764  40.622  68.276  1.00  0.00      P1   C
ATOM   2400  HE2 PHE P 159      44.641  40.869  68.857  1.00  0.00      P1    
ATOM   2401  C   PHE P 159      38.932  41.670  65.870  1.00  0.00      P1   C
ATOM   2402  O   PHE P 159      37.899  41.229  66.370  1.00  0.00      P1   O
ATOM   2403  N   TYR P 160      39.346  41.288  64.641  1.00  0.00      P1   N
ATOM   2404  HN  TYR P 160      40.190  41.634  64.234  1.00  0.00      P1    
ATOM   2405  CA  TYR P 160      38.617  40.356  63.810  1.00  0.00      P1   C
ATOM   2406  HA  TYR P 160      37.716  40.066  64.338  1.00  0.00      P1    
ATOM   2407  CB  TYR P 160      38.394  40.867  62.371  1.00  0.00      P1   C
ATOM   2408  HB1 TYR P 160      39.315  41.383  62.021  1.00  0.00      P1    
ATOM   2409  HB2 TYR P 160      38.209  40.019  61.677  1.00  0.00      P1    
ATOM   2410  CG  TYR P 160      37.268  41.845  62.328  1.00  0.00      P1   C
ATOM   2411  CD1 TYR P 160      37.308  43.026  63.029  1.00  0.00      P1   C
ATOM   2412  HD1 TYR P 160      38.161  43.251  63.654  1.00  0.00      P1    
ATOM   2413  CE1 TYR P 160      36.261  43.916  62.960  1.00  0.00      P1   C
ATOM   2414  HE1 TYR P 160      36.286  44.838  63.521  1.00  0.00      P1    
ATOM   2415  CZ  TYR P 160      35.165  43.638  62.180  1.00  0.00      P1   C
ATOM   2416  OH  TYR P 160      34.094  44.554  62.109  1.00  0.00      P1   O
ATOM   2417  HH  TYR P 160      33.468  44.216  61.466  1.00  0.00      P1    
ATOM   2418  CD2 TYR P 160      36.168  41.584  61.540  1.00  0.00      P1   C
ATOM   2419  HD2 TYR P 160      36.102  40.652  60.997  1.00  0.00      P1    
ATOM   2420  CE2 TYR P 160      35.117  42.468  61.464  1.00  0.00      P1   C
ATOM   2421  HE2 TYR P 160      34.255  42.226  60.860  1.00  0.00      P1    
ATOM   2422  C   TYR P 160      39.464  39.122  63.667  1.00  0.00      P1   C
ATOM   2423  O   TYR P 160      40.634  39.216  63.298  1.00  0.00      P1   O
ATOM   2424  N   LEU P 161      38.901  37.923  63.963  1.00  0.00      P1   N
ATOM   2425  HN  LEU P 161      37.958  37.774  64.255  1.00  0.00      P1    
ATOM   2426  CA  LEU P 161      39.689  36.718  63.865  1.00  0.00      P1   C
ATOM   2427  HA  LEU P 161      40.619  36.998  63.388  1.00  0.00      P1    
ATOM   2428  CB  LEU P 161      39.988  36.053  65.225  1.00  0.00      P1   C
ATOM   2429  HB1 LEU P 161      40.606  36.770  65.813  1.00  0.00      P1    
ATOM   2430  HB2 LEU P 161      39.035  35.934  65.787  1.00  0.00      P1    
ATOM   2431  CG  LEU P 161      40.738  34.708  65.115  1.00  0.00      P1   C
ATOM   2432  HG  LEU P 161      40.043  34.037  64.555  1.00  0.00      P1    
ATOM   2433  CD1 LEU P 161      42.034  34.860  64.320  1.00  0.00      P1   C
ATOM   2434 HD11 LEU P 161      42.588  33.897  64.289  1.00  0.00      P1    
ATOM   2435 HD12 LEU P 161      41.818  35.172  63.276  1.00  0.00      P1    
ATOM   2436 HD13 LEU P 161      42.693  35.624  64.786  1.00  0.00      P1    
ATOM   2437  CD2 LEU P 161      40.987  34.087  66.499  1.00  0.00      P1   C
ATOM   2438 HD21 LEU P 161      41.511  33.112  66.396  1.00  0.00      P1    
ATOM   2439 HD22 LEU P 161      41.617  34.742  67.135  1.00  0.00      P1    
ATOM   2440 HD23 LEU P 161      40.024  33.910  67.025  1.00  0.00      P1    
ATOM   2441  C   LEU P 161      39.027  35.690  62.997  1.00  0.00      P1   C
ATOM   2442  O   LEU P 161      37.906  35.251  63.256  1.00  0.00      P1   O
ATOM   2443  N   GLU P 162      39.744  35.275  61.932  1.00  0.00      P1   N
ATOM   2444  HN  GLU P 162      40.628  35.661  61.683  1.00  0.00      P1    
ATOM   2445  CA  GLU P 162      39.294  34.232  61.055  1.00  0.00      P1   C
ATOM   2446  HA  GLU P 162      38.275  33.956  61.297  1.00  0.00      P1    
ATOM   2447  CB  GLU P 162      39.449  34.591  59.565  1.00  0.00      P1   C
ATOM   2448  HB1 GLU P 162      38.693  35.371  59.315  1.00  0.00      P1    
ATOM   2449  HB2 GLU P 162      40.442  35.062  59.392  1.00  0.00      P1    
ATOM   2450  CG  GLU P 162      39.269  33.411  58.603  1.00  0.00      P1   C
ATOM   2451  HG1 GLU P 162      39.470  33.744  57.568  1.00  0.00      P1    
ATOM   2452  HG2 GLU P 162      39.958  32.581  58.859  1.00  0.00      P1    
ATOM   2453  CD  GLU P 162      37.824  32.929  58.650  1.00  0.00      P1   C
ATOM   2454  OE1 GLU P 162      36.901  33.784  58.568  1.00  0.00      P1   O
ATOM   2455  OE2 GLU P 162      37.630  31.689  58.772  1.00  0.00      P1   O
ATOM   2456  C   GLU P 162      40.160  33.028  61.326  1.00  0.00      P1   C
ATOM   2457  O   GLU P 162      41.352  33.019  61.016  1.00  0.00      P1   O
ATOM   2458  N   ALA P 163      39.564  31.982  61.938  1.00  0.00      P1   N
ATOM   2459  HN  ALA P 163      38.601  32.020  62.204  1.00  0.00      P1    
ATOM   2460  CA  ALA P 163      40.245  30.752  62.253  1.00  0.00      P1   C
ATOM   2461  HA  ALA P 163      40.644  30.265  61.370  1.00  0.00      P1    
ATOM   2462  CB  ALA P 163      41.374  30.912  63.289  1.00  0.00      P1   C
ATOM   2463  HB1 ALA P 163      42.171  31.565  62.874  1.00  0.00      P1    
ATOM   2464  HB2 ALA P 163      40.996  31.385  64.222  1.00  0.00      P1    
ATOM   2465  HB3 ALA P 163      41.833  29.934  63.549  1.00  0.00      P1    
ATOM   2466  C   ALA P 163      39.225  29.807  62.835  1.00  0.00      P1   C
ATOM   2467  O   ALA P 163      38.115  30.206  63.179  1.00  0.00      P1   O
ATOM   2468  N   CYS P 164      39.554  28.505  62.933  1.00  0.00      P1   N
ATOM   2469  HN  CYS P 164      40.407  28.093  62.619  1.00  0.00      P1    
ATOM   2470  CA  CYS P 164      38.627  27.585  63.536  1.00  0.00      P1   C
ATOM   2471  HA  CYS P 164      37.622  27.845  63.225  1.00  0.00      P1    
ATOM   2472  CB  CYS P 164      38.983  26.132  63.151  1.00  0.00      P1    
ATOM   2473  HB1 CYS P 164      39.971  25.902  63.610  1.00  0.00      P1    
ATOM   2474  HB2 CYS P 164      38.257  25.430  63.617  1.00  0.00      P1    
ATOM   2475  SG  CYS P 164      39.095  25.898  61.329  1.00  0.00      P1    
ATOM   2476  C   CYS P 164      38.722  27.820  65.028  1.00  0.00      P1   C
ATOM   2477  O   CYS P 164      39.783  28.166  65.541  1.00  0.00      P1   O
ATOM   2478  N   GLU P 165      37.593  27.688  65.760  1.00  0.00      P1   N
ATOM   2479  HN  GLU P 165      36.724  27.428  65.349  1.00  0.00      P1    
ATOM   2480  CA  GLU P 165      37.526  27.905  67.191  1.00  0.00      P1   C
ATOM   2481  HA  GLU P 165      36.489  27.881  67.502  1.00  0.00      P1    
ATOM   2482  CB  GLU P 165      38.355  26.910  68.024  1.00  0.00      P1   C
ATOM   2483  HB1 GLU P 165      39.406  26.940  67.655  1.00  0.00      P1    
ATOM   2484  HB2 GLU P 165      38.394  27.246  69.084  1.00  0.00      P1    
ATOM   2485  CG  GLU P 165      37.872  25.460  67.976  1.00  0.00      P1   C
ATOM   2486  HG1 GLU P 165      38.203  24.931  68.888  1.00  0.00      P1    
ATOM   2487  HG2 GLU P 165      36.767  25.412  67.907  1.00  0.00      P1    
ATOM   2488  CD  GLU P 165      38.526  24.787  66.777  1.00  0.00      P1   C
ATOM   2489  OE1 GLU P 165      39.722  25.082  66.508  1.00  0.00      P1   O
ATOM   2490  OE2 GLU P 165      37.835  23.972  66.109  1.00  0.00      P1   O
ATOM   2491  C   GLU P 165      38.058  29.272  67.517  1.00  0.00      P1   C
ATOM   2492  O   GLU P 165      38.667  29.463  68.571  1.00  0.00      P1   O
ATOM   2493  N   SER P 166      37.794  30.277  66.656  1.00  0.00      P1   N
ATOM   2494  HN  SER P 166      37.216  30.206  65.843  1.00  0.00      P1    
ATOM   2495  CA  SER P 166      38.358  31.583  66.866  1.00  0.00      P1   C
ATOM   2496  HA  SER P 166      39.417  31.423  67.017  1.00  0.00      P1    
ATOM   2497  CB  SER P 166      38.237  32.528  65.660  1.00  0.00      P1   C
ATOM   2498  HB1 SER P 166      37.183  32.496  65.300  1.00  0.00      P1    
ATOM   2499  HB2 SER P 166      38.446  33.578  65.967  1.00  0.00      P1    
ATOM   2500  OG  SER P 166      39.097  32.112  64.612  1.00  0.00      P1   O
ATOM   2501  HG1 SER P 166      38.826  32.588  63.817  1.00  0.00      P1    
ATOM   2502  C   SER P 166      37.823  32.233  68.107  1.00  0.00      P1   C
ATOM   2503  O   SER P 166      38.536  32.998  68.754  1.00  0.00      P1   O
ATOM   2504  N   GLY P 167      36.575  31.915  68.497  1.00  0.00      P1   N
ATOM   2505  HN  GLY P 167      36.021  31.256  67.990  1.00  0.00      P1    
ATOM   2506  CA  GLY P 167      35.949  32.491  69.658  1.00  0.00      P1   C
ATOM   2507  HA1 GLY P 167      34.964  32.057  69.762  1.00  0.00      P1    
ATOM   2508  HA2 GLY P 167      35.951  33.567  69.551  1.00  0.00      P1    
ATOM   2509  C   GLY P 167      36.741  32.146  70.885  1.00  0.00      P1   C
ATOM   2510  O   GLY P 167      36.766  32.906  71.853  1.00  0.00      P1   O
ATOM   2511  N   SER P 168      37.392  30.971  70.877  1.00  0.00      P1   N
ATOM   2512  HN  SER P 168      37.399  30.392  70.062  1.00  0.00      P1    
ATOM   2513  CA  SER P 168      38.123  30.430  71.989  1.00  0.00      P1   C
ATOM   2514  HA  SER P 168      37.422  30.371  72.811  1.00  0.00      P1    
ATOM   2515  CB  SER P 168      38.772  29.094  71.612  1.00  0.00      P1   C
ATOM   2516  HB1 SER P 168      37.961  28.379  71.345  1.00  0.00      P1    
ATOM   2517  HB2 SER P 168      39.412  29.215  70.709  1.00  0.00      P1    
ATOM   2518  OG  SER P 168      39.500  28.592  72.715  1.00  0.00      P1   O
ATOM   2519  HG1 SER P 168      39.702  27.667  72.524  1.00  0.00      P1    
ATOM   2520  C   SER P 168      39.222  31.357  72.407  1.00  0.00      P1   C
ATOM   2521  O   SER P 168      39.692  31.297  73.542  1.00  0.00      P1   O
ATOM   2522  N   MET P 169      39.710  32.211  71.497  1.00  0.00      P1   N
ATOM   2523  HN  MET P 169      39.421  32.298  70.546  1.00  0.00      P1    
ATOM   2524  CA  MET P 169      40.755  33.112  71.883  1.00  0.00      P1   C
ATOM   2525  HA  MET P 169      41.537  32.527  72.351  1.00  0.00      P1    
ATOM   2526  CB  MET P 169      41.307  33.910  70.687  1.00  0.00      P1   C
ATOM   2527  HB1 MET P 169      40.440  34.432  70.218  1.00  0.00      P1    
ATOM   2528  HB2 MET P 169      41.988  34.708  71.058  1.00  0.00      P1    
ATOM   2529  CG  MET P 169      41.999  33.029  69.639  1.00  0.00      P1   C
ATOM   2530  HG1 MET P 169      41.328  32.202  69.326  1.00  0.00      P1    
ATOM   2531  HG2 MET P 169      42.230  33.634  68.735  1.00  0.00      P1    
ATOM   2532  SD  MET P 169      43.550  32.262  70.201  1.00  0.00      P1   S
ATOM   2533  CE  MET P 169      44.553  33.743  69.895  1.00  0.00      P1   C
ATOM   2534  HE1 MET P 169      45.618  33.561  70.153  1.00  0.00      P1    
ATOM   2535  HE2 MET P 169      44.507  34.042  68.825  1.00  0.00      P1    
ATOM   2536  HE3 MET P 169      44.196  34.601  70.505  1.00  0.00      P1    
ATOM   2537  C   MET P 169      40.239  34.092  72.914  1.00  0.00      P1   C
ATOM   2538  O   MET P 169      40.955  34.462  73.843  1.00  0.00      P1   O
ATOM   2539  N   PHE P 170      39.022  34.628  72.693  1.00  0.00      P1   N
ATOM   2540  HN  PHE P 170      38.487  34.343  71.899  1.00  0.00      P1    
ATOM   2541  CA  PHE P 170      38.376  35.622  73.526  1.00  0.00      P1   C
ATOM   2542  HA  PHE P 170      39.211  36.139  73.982  1.00  0.00      P1    
ATOM   2543  CB  PHE P 170      37.551  36.603  72.684  1.00  0.00      P1   C
ATOM   2544  HB1 PHE P 170      36.753  36.042  72.150  1.00  0.00      P1    
ATOM   2545  HB2 PHE P 170      37.047  37.357  73.327  1.00  0.00      P1    
ATOM   2546  CG  PHE P 170      38.522  37.179  71.712  1.00  0.00      P1   C
ATOM   2547  CD1 PHE P 170      39.457  38.105  72.115  1.00  0.00      P1   C
ATOM   2548  HD1 PHE P 170      39.483  38.425  73.148  1.00  0.00      P1    
ATOM   2549  CE1 PHE P 170      40.355  38.633  71.218  1.00  0.00      P1   C
ATOM   2550  HE1 PHE P 170      41.088  39.355  71.549  1.00  0.00      P1    
ATOM   2551  CZ  PHE P 170      40.323  38.237  69.902  1.00  0.00      P1   C
ATOM   2552  HZ  PHE P 170      41.032  38.641  69.193  1.00  0.00      P1    
ATOM   2553  CD2 PHE P 170      38.496  36.789  70.392  1.00  0.00      P1   C
ATOM   2554  HD2 PHE P 170      37.754  36.080  70.053  1.00  0.00      P1    
ATOM   2555  CE2 PHE P 170      39.390  37.314  69.490  1.00  0.00      P1   C
ATOM   2556  HE2 PHE P 170      39.358  37.001  68.456  1.00  0.00      P1    
ATOM   2557  C   PHE P 170      37.488  35.145  74.644  1.00  0.00      P1   C
ATOM   2558  O   PHE P 170      37.375  35.823  75.667  1.00  0.00      P1   O
ATOM   2559  N   GLU P 171      36.792  34.001  74.474  1.00  0.00      P1   N
ATOM   2560  HN  GLU P 171      36.912  33.343  73.736  1.00  0.00      P1    
ATOM   2561  CA  GLU P 171      35.763  33.642  75.418  1.00  0.00      P1   C
ATOM   2562  HA  GLU P 171      35.025  34.434  75.411  1.00  0.00      P1    
ATOM   2563  CB  GLU P 171      35.042  32.318  75.116  1.00  0.00      P1   C
ATOM   2564  HB1 GLU P 171      35.814  31.532  74.950  1.00  0.00      P1    
ATOM   2565  HB2 GLU P 171      34.462  31.992  76.009  1.00  0.00      P1    
ATOM   2566  CG  GLU P 171      34.123  32.369  73.897  1.00  0.00      P1   C
ATOM   2567  HG1 GLU P 171      33.322  33.110  74.070  1.00  0.00      P1    
ATOM   2568  HG2 GLU P 171      34.688  32.648  72.985  1.00  0.00      P1    
ATOM   2569  CD  GLU P 171      33.483  30.995  73.756  1.00  0.00      P1   C
ATOM   2570  OE1 GLU P 171      33.559  30.204  74.734  1.00  0.00      P1   O
ATOM   2571  OE2 GLU P 171      32.911  30.718  72.668  1.00  0.00      P1   O
ATOM   2572  C   GLU P 171      36.276  33.528  76.813  1.00  0.00      P1   C
ATOM   2573  O   GLU P 171      37.174  32.745  77.117  1.00  0.00      P1   O
ATOM   2574  N   GLY P 172      35.675  34.346  77.698  1.00  0.00      P1   N
ATOM   2575  HN  GLY P 172      35.026  35.033  77.375  1.00  0.00      P1    
ATOM   2576  CA  GLY P 172      35.893  34.316  79.112  1.00  0.00      P1   C
ATOM   2577  HA1 GLY P 172      36.047  33.287  79.407  1.00  0.00      P1    
ATOM   2578  HA2 GLY P 172      35.054  34.797  79.597  1.00  0.00      P1    
ATOM   2579  C   GLY P 172      37.128  35.086  79.456  1.00  0.00      P1   C
ATOM   2580  O   GLY P 172      37.276  35.554  80.582  1.00  0.00      P1   O
ATOM   2581  N   ILE P 173      38.089  35.160  78.518  1.00  0.00      P1   N
ATOM   2582  HN  ILE P 173      38.016  34.758  77.608  1.00  0.00      P1    
ATOM   2583  CA  ILE P 173      39.327  35.841  78.762  1.00  0.00      P1   C
ATOM   2584  HA  ILE P 173      39.537  35.613  79.799  1.00  0.00      P1    
ATOM   2585  CB  ILE P 173      40.556  35.254  78.108  1.00  0.00      P1   C
ATOM   2586  HB  ILE P 173      41.351  36.027  78.261  1.00  0.00      P1    
ATOM   2587  CG2 ILE P 173      40.846  33.927  78.827  1.00  0.00      P1   C
ATOM   2588 HG21 ILE P 173      41.825  33.514  78.505  1.00  0.00      P1    
ATOM   2589 HG22 ILE P 173      40.888  34.073  79.927  1.00  0.00      P1    
ATOM   2590 HG23 ILE P 173      40.061  33.174  78.603  1.00  0.00      P1    
ATOM   2591  CG1 ILE P 173      40.432  35.090  76.591  1.00  0.00      P1   C
ATOM   2592 HG11 ILE P 173      39.981  36.006  76.149  1.00  0.00      P1    
ATOM   2593 HG12 ILE P 173      41.452  34.982  76.155  1.00  0.00      P1    
ATOM   2594  CD  ILE P 173      39.597  33.864  76.231  1.00  0.00      P1   C
ATOM   2595  HD1 ILE P 173      39.566  33.728  75.128  1.00  0.00      P1    
ATOM   2596  HD2 ILE P 173      40.033  32.947  76.682  1.00  0.00      P1    
ATOM   2597  HD3 ILE P 173      38.553  33.973  76.593  1.00  0.00      P1    
ATOM   2598  C   ILE P 173      39.343  37.333  78.635  1.00  0.00      P1   C
ATOM   2599  O   ILE P 173      39.989  37.962  79.465  1.00  0.00      P1   O
ATOM   2600  N   LEU P 174      38.676  37.944  77.623  1.00  0.00      P1   N
ATOM   2601  HN  LEU P 174      38.059  37.474  76.995  1.00  0.00      P1    
ATOM   2602  CA  LEU P 174      38.814  39.364  77.371  1.00  0.00      P1   C
ATOM   2603  HA  LEU P 174      39.840  39.631  77.590  1.00  0.00      P1    
ATOM   2604  CB  LEU P 174      38.443  39.719  75.919  1.00  0.00      P1   C
ATOM   2605  HB1 LEU P 174      39.051  39.063  75.254  1.00  0.00      P1    
ATOM   2606  HB2 LEU P 174      37.381  39.441  75.738  1.00  0.00      P1    
ATOM   2607  CG  LEU P 174      38.689  41.185  75.523  1.00  0.00      P1   C
ATOM   2608  HG  LEU P 174      38.172  41.791  76.306  1.00  0.00      P1    
ATOM   2609  CD1 LEU P 174      40.191  41.521  75.552  1.00  0.00      P1   C
ATOM   2610 HD11 LEU P 174      40.363  42.567  75.219  1.00  0.00      P1    
ATOM   2611 HD12 LEU P 174      40.597  41.411  76.581  1.00  0.00      P1    
ATOM   2612 HD13 LEU P 174      40.758  40.845  74.877  1.00  0.00      P1    
ATOM   2613  CD2 LEU P 174      38.038  41.505  74.167  1.00  0.00      P1   C
ATOM   2614 HD21 LEU P 174      38.206  42.571  73.900  1.00  0.00      P1    
ATOM   2615 HD22 LEU P 174      38.461  40.883  73.352  1.00  0.00      P1    
ATOM   2616 HD23 LEU P 174      36.942  41.326  74.210  1.00  0.00      P1    
ATOM   2617  C   LEU P 174      37.931  40.140  78.312  1.00  0.00      P1   C
ATOM   2618  O   LEU P 174      36.706  40.022  78.268  1.00  0.00      P1   O
ATOM   2619  N   PRO P 175      38.521  40.965  79.157  1.00  0.00      P1   N
ATOM   2620  CD  PRO P 175      39.869  40.740  79.650  1.00  0.00      P1   C
ATOM   2621  HD1 PRO P 175      40.591  41.454  79.192  1.00  0.00      P1    
ATOM   2622  HD2 PRO P 175      40.208  39.699  79.440  1.00  0.00      P1    
ATOM   2623  CA  PRO P 175      37.723  41.628  80.145  1.00  0.00      P1   C
ATOM   2624  HA  PRO P 175      36.983  40.939  80.536  1.00  0.00      P1    
ATOM   2625  CB  PRO P 175      38.637  41.964  81.320  1.00  0.00      P1   C
ATOM   2626  HB1 PRO P 175      38.145  41.800  82.305  1.00  0.00      P1    
ATOM   2627  HB2 PRO P 175      39.041  43.000  81.265  1.00  0.00      P1    
ATOM   2628  CG  PRO P 175      39.790  40.971  81.167  1.00  0.00      P1   C
ATOM   2629  HG1 PRO P 175      39.588  40.042  81.735  1.00  0.00      P1    
ATOM   2630  HG2 PRO P 175      40.760  41.387  81.526  1.00  0.00      P1    
ATOM   2631  C   PRO P 175      37.039  42.832  79.635  1.00  0.00      P1   C
ATOM   2632  O   PRO P 175      37.474  43.428  78.648  1.00  0.00      P1   O
ATOM   2633  N   GLU P 176      35.959  43.194  80.335  1.00  0.00      P1   N
ATOM   2634  HN  GLU P 176      35.582  42.669  81.093  1.00  0.00      P1    
ATOM   2635  CA  GLU P 176      35.248  44.379  80.049  1.00  0.00      P1   C
ATOM   2636  HA  GLU P 176      35.115  44.487  78.980  1.00  0.00      P1    
ATOM   2637  CB  GLU P 176      33.885  44.475  80.755  1.00  0.00      P1   C
ATOM   2638  HB1 GLU P 176      34.051  44.346  81.849  1.00  0.00      P1    
ATOM   2639  HB2 GLU P 176      33.466  45.499  80.629  1.00  0.00      P1    
ATOM   2640  CG  GLU P 176      32.885  43.424  80.263  1.00  0.00      P1   C
ATOM   2641  HG1 GLU P 176      32.753  43.524  79.170  1.00  0.00      P1    
ATOM   2642  HG2 GLU P 176      33.238  42.400  80.496  1.00  0.00      P1    
ATOM   2643  CD  GLU P 176      31.535  43.690  80.919  1.00  0.00      P1   C
ATOM   2644  OE1 GLU P 176      31.451  43.648  82.176  1.00  0.00      P1   O
ATOM   2645  OE2 GLU P 176      30.565  43.946  80.157  1.00  0.00      P1   O
ATOM   2646  C   GLU P 176      36.106  45.511  80.505  1.00  0.00      P1   C
ATOM   2647  O   GLU P 176      36.981  45.308  81.341  1.00  0.00      P1   O
ATOM   2648  N   ASP P 177      35.848  46.714  79.947  1.00  0.00      P1   N
ATOM   2649  HN  ASP P 177      35.109  46.751  79.279  1.00  0.00      P1    
ATOM   2650  CA  ASP P 177      36.481  48.000  80.160  1.00  0.00      P1   C
ATOM   2651  HA  ASP P 177      35.832  48.732  79.692  1.00  0.00      P1    
ATOM   2652  CB  ASP P 177      36.605  48.467  81.637  1.00  0.00      P1   C
ATOM   2653  HB1 ASP P 177      36.925  49.528  81.659  1.00  0.00      P1    
ATOM   2654  HB2 ASP P 177      35.629  48.386  82.155  1.00  0.00      P1    
ATOM   2655  CG  ASP P 177      37.627  47.699  82.479  1.00  0.00      P1   C
ATOM   2656  OD1 ASP P 177      38.615  47.150  81.923  1.00  0.00      P1   O
ATOM   2657  OD2 ASP P 177      37.413  47.644  83.719  1.00  0.00      P1   O
ATOM   2658  C   ASP P 177      37.827  48.128  79.499  1.00  0.00      P1   C
ATOM   2659  O   ASP P 177      38.515  49.123  79.713  1.00  0.00      P1   O
ATOM   2660  N   LEU P 178      38.234  47.146  78.673  1.00  0.00      P1   N
ATOM   2661  HN  LEU P 178      37.695  46.317  78.540  1.00  0.00      P1    
ATOM   2662  CA  LEU P 178      39.458  47.185  77.912  1.00  0.00      P1   C
ATOM   2663  HA  LEU P 178      40.216  47.618  78.552  1.00  0.00      P1    
ATOM   2664  CB  LEU P 178      39.891  45.806  77.383  1.00  0.00      P1   C
ATOM   2665  HB1 LEU P 178      39.059  45.420  76.750  1.00  0.00      P1    
ATOM   2666  HB2 LEU P 178      40.760  45.937  76.701  1.00  0.00      P1    
ATOM   2667  CG  LEU P 178      40.203  44.786  78.492  1.00  0.00      P1   C
ATOM   2668  HG  LEU P 178      39.226  44.638  79.013  1.00  0.00      P1    
ATOM   2669  CD1 LEU P 178      40.651  43.440  77.901  1.00  0.00      P1   C
ATOM   2670 HD11 LEU P 178      40.919  42.728  78.711  1.00  0.00      P1    
ATOM   2671 HD12 LEU P 178      39.837  42.988  77.295  1.00  0.00      P1    
ATOM   2672 HD13 LEU P 178      41.540  43.574  77.249  1.00  0.00      P1    
ATOM   2673  CD2 LEU P 178      41.205  45.352  79.512  1.00  0.00      P1   C
ATOM   2674 HD21 LEU P 178      41.402  44.607  80.314  1.00  0.00      P1    
ATOM   2675 HD22 LEU P 178      42.176  45.601  79.038  1.00  0.00      P1    
ATOM   2676 HD23 LEU P 178      40.800  46.273  79.985  1.00  0.00      P1    
ATOM   2677  C   LEU P 178      39.305  48.087  76.712  1.00  0.00      P1   C
ATOM   2678  O   LEU P 178      40.289  48.508  76.113  1.00  0.00      P1   O
ATOM   2679  N   ASN P 179      38.047  48.343  76.311  1.00  0.00      P1   N
ATOM   2680  HN  ASN P 179      37.333  48.040  76.941  1.00  0.00      P1    
ATOM   2681  CA  ASN P 179      37.560  48.982  75.122  1.00  0.00      P1   C
ATOM   2682  HA  ASN P 179      36.479  48.895  75.148  1.00  0.00      P1    
ATOM   2683  CB  ASN P 179      37.712  50.523  75.051  1.00  0.00      P1   C
ATOM   2684  HB1 ASN P 179      37.307  50.860  74.072  1.00  0.00      P1    
ATOM   2685  HB2 ASN P 179      37.108  51.007  75.845  1.00  0.00      P1    
ATOM   2686  CG  ASN P 179      39.151  50.977  75.142  1.00  0.00      P1   C
ATOM   2687  OD1 ASN P 179      40.019  50.426  74.476  1.00  0.00      P1   O
ATOM   2688  ND2 ASN P 179      39.414  52.018  75.977  1.00  0.00      P1   N
ATOM   2689 HD21 ASN P 179      40.358  52.331  76.035  1.00  0.00      P1    
ATOM   2690 HD22 ASN P 179      38.673  52.454  76.478  1.00  0.00      P1    
ATOM   2691  C   ASN P 179      38.047  48.244  73.908  1.00  0.00      P1   C
ATOM   2692  O   ASN P 179      38.452  48.839  72.910  1.00  0.00      P1   O
ATOM   2693  N   ILE P 180      37.993  46.891  73.975  1.00  0.00      P1   N
ATOM   2694  HN  ILE P 180      37.683  46.391  74.781  1.00  0.00      P1    
ATOM   2695  CA  ILE P 180      38.383  46.051  72.874  1.00  0.00      P1   C
ATOM   2696  HA  ILE P 180      38.615  46.696  72.036  1.00  0.00      P1    
ATOM   2697  CB  ILE P 180      39.502  45.115  73.235  1.00  0.00      P1   C
ATOM   2698  HB  ILE P 180      39.139  44.585  74.152  1.00  0.00      P1    
ATOM   2699  CG2 ILE P 180      39.750  44.160  72.056  1.00  0.00      P1   C
ATOM   2700 HG21 ILE P 180      40.460  43.358  72.346  1.00  0.00      P1    
ATOM   2701 HG22 ILE P 180      38.805  43.673  71.735  1.00  0.00      P1    
ATOM   2702 HG23 ILE P 180      40.177  44.704  71.187  1.00  0.00      P1    
ATOM   2703  CG1 ILE P 180      40.743  45.930  73.642  1.00  0.00      P1   C
ATOM   2704 HG11 ILE P 180      41.183  46.419  72.744  1.00  0.00      P1    
ATOM   2705 HG12 ILE P 180      40.429  46.741  74.338  1.00  0.00      P1    
ATOM   2706  CD  ILE P 180      41.825  45.104  74.336  1.00  0.00      P1   C
ATOM   2707  HD1 ILE P 180      42.665  45.758  74.655  1.00  0.00      P1    
ATOM   2708  HD2 ILE P 180      41.415  44.600  75.238  1.00  0.00      P1    
ATOM   2709  HD3 ILE P 180      42.233  44.329  73.654  1.00  0.00      P1    
ATOM   2710  C   ILE P 180      37.198  45.226  72.471  1.00  0.00      P1   C
ATOM   2711  O   ILE P 180      36.624  44.485  73.265  1.00  0.00      P1   O
ATOM   2712  N   TYR P 181      36.801  45.327  71.193  1.00  0.00      P1   N
ATOM   2713  HN  TYR P 181      37.248  45.914  70.520  1.00  0.00      P1    
ATOM   2714  CA  TYR P 181      35.683  44.586  70.687  1.00  0.00      P1   C
ATOM   2715  HA  TYR P 181      35.203  44.078  71.515  1.00  0.00      P1    
ATOM   2716  CB  TYR P 181      34.745  45.464  69.851  1.00  0.00      P1   C
ATOM   2717  HB1 TYR P 181      34.309  46.253  70.502  1.00  0.00      P1    
ATOM   2718  HB2 TYR P 181      35.306  45.979  69.041  1.00  0.00      P1    
ATOM   2719  CG  TYR P 181      33.676  44.574  69.342  1.00  0.00      P1   C
ATOM   2720  CD1 TYR P 181      32.571  44.311  70.111  1.00  0.00      P1   C
ATOM   2721  HD1 TYR P 181      32.489  44.743  71.099  1.00  0.00      P1    
ATOM   2722  CE1 TYR P 181      31.585  43.486  69.637  1.00  0.00      P1   C
ATOM   2723  HE1 TYR P 181      30.712  43.272  70.236  1.00  0.00      P1    
ATOM   2724  CZ  TYR P 181      31.697  42.912  68.392  1.00  0.00      P1   C
ATOM   2725  OH  TYR P 181      30.687  42.061  67.894  1.00  0.00      P1   O
ATOM   2726  HH  TYR P 181      30.924  41.830  66.993  1.00  0.00      P1    
ATOM   2727  CD2 TYR P 181      33.790  43.998  68.100  1.00  0.00      P1   C
ATOM   2728  HD2 TYR P 181      34.678  44.165  67.506  1.00  0.00      P1    
ATOM   2729  CE2 TYR P 181      32.804  43.169  67.625  1.00  0.00      P1   C
ATOM   2730  HE2 TYR P 181      32.914  42.705  66.656  1.00  0.00      P1    
ATOM   2731  C   TYR P 181      36.244  43.527  69.784  1.00  0.00      P1   C
ATOM   2732  O   TYR P 181      37.114  43.810  68.963  1.00  0.00      P1   O
ATOM   2733  N   ALA P 182      35.778  42.265  69.926  1.00  0.00      P1   N
ATOM   2734  HN  ALA P 182      35.070  41.989  70.576  1.00  0.00      P1    
ATOM   2735  CA  ALA P 182      36.309  41.208  69.105  1.00  0.00      P1   C
ATOM   2736  HA  ALA P 182      37.010  41.596  68.374  1.00  0.00      P1    
ATOM   2737  CB  ALA P 182      37.001  40.100  69.918  1.00  0.00      P1   C
ATOM   2738  HB1 ALA P 182      37.862  40.528  70.475  1.00  0.00      P1    
ATOM   2739  HB2 ALA P 182      36.303  39.653  70.659  1.00  0.00      P1    
ATOM   2740  HB3 ALA P 182      37.386  39.290  69.261  1.00  0.00      P1    
ATOM   2741  C   ALA P 182      35.201  40.554  68.325  1.00  0.00      P1   C
ATOM   2742  O   ALA P 182      34.086  40.401  68.821  1.00  0.00      P1   O
ATOM   2743  N   LEU P 183      35.491  40.170  67.059  1.00  0.00      P1   N
ATOM   2744  HN  LEU P 183      36.377  40.330  66.629  1.00  0.00      P1    
ATOM   2745  CA  LEU P 183      34.537  39.491  66.215  1.00  0.00      P1   C
ATOM   2746  HA  LEU P 183      33.704  39.161  66.823  1.00  0.00      P1    
ATOM   2747  CB  LEU P 183      34.136  40.275  64.953  1.00  0.00      P1   C
ATOM   2748  HB1 LEU P 183      35.024  40.291  64.280  1.00  0.00      P1    
ATOM   2749  HB2 LEU P 183      33.348  39.708  64.409  1.00  0.00      P1    
ATOM   2750  CG  LEU P 183      33.681  41.721  65.206  1.00  0.00      P1   C
ATOM   2751  HG  LEU P 183      32.966  41.662  66.062  1.00  0.00      P1    
ATOM   2752  CD1 LEU P 183      34.877  42.589  65.625  1.00  0.00      P1   C
ATOM   2753 HD11 LEU P 183      34.563  43.646  65.763  1.00  0.00      P1    
ATOM   2754 HD12 LEU P 183      35.308  42.226  66.583  1.00  0.00      P1    
ATOM   2755 HD13 LEU P 183      35.672  42.562  64.850  1.00  0.00      P1    
ATOM   2756  CD2 LEU P 183      32.927  42.297  63.994  1.00  0.00      P1   C
ATOM   2757 HD21 LEU P 183      32.592  43.335  64.206  1.00  0.00      P1    
ATOM   2758 HD22 LEU P 183      33.568  42.328  63.090  1.00  0.00      P1    
ATOM   2759 HD23 LEU P 183      32.030  41.682  63.766  1.00  0.00      P1    
ATOM   2760  C   LEU P 183      35.232  38.264  65.693  1.00  0.00      P1   C
ATOM   2761  O   LEU P 183      36.348  38.356  65.182  1.00  0.00      P1   O
ATOM   2762  N   THR P 184      34.569  37.091  65.777  1.00  0.00      P1   N
ATOM   2763  HN  THR P 184      33.630  37.015  66.111  1.00  0.00      P1    
ATOM   2764  CA  THR P 184      35.161  35.840  65.390  1.00  0.00      P1   C
ATOM   2765  HA  THR P 184      36.098  36.086  64.909  1.00  0.00      P1    
ATOM   2766  CB  THR P 184      35.215  34.903  66.546  1.00  0.00      P1   C
ATOM   2767  HB  THR P 184      35.901  35.372  67.293  1.00  0.00      P1    
ATOM   2768  OG1 THR P 184      35.786  33.679  66.136  1.00  0.00      P1   O
ATOM   2769  HG1 THR P 184      35.781  33.119  66.919  1.00  0.00      P1    
ATOM   2770  CG2 THR P 184      33.784  34.667  67.053  1.00  0.00      P1   C
ATOM   2771 HG21 THR P 184      33.789  34.064  67.985  1.00  0.00      P1    
ATOM   2772 HG22 THR P 184      33.287  35.635  67.276  1.00  0.00      P1    
ATOM   2773 HG23 THR P 184      33.174  34.130  66.295  1.00  0.00      P1    
ATOM   2774  C   THR P 184      34.317  35.156  64.355  1.00  0.00      P1   C
ATOM   2775  O   THR P 184      33.091  35.187  64.426  1.00  0.00      P1   O
ATOM   2776  N   SER P 185      34.971  34.481  63.382  1.00  0.00      P1   N
ATOM   2777  HN  SER P 185      35.968  34.438  63.321  1.00  0.00      P1    
ATOM   2778  CA  SER P 185      34.286  33.761  62.344  1.00  0.00      P1   C
ATOM   2779  HA  SER P 185      33.582  34.447  61.890  1.00  0.00      P1    
ATOM   2780  CB  SER P 185      35.254  33.135  61.327  1.00  0.00      P1   C
ATOM   2781  HB1 SER P 185      35.846  33.956  60.862  1.00  0.00      P1    
ATOM   2782  HB2 SER P 185      35.976  32.462  61.842  1.00  0.00      P1    
ATOM   2783  OG  SER P 185      34.523  32.453  60.320  1.00  0.00      P1   O
ATOM   2784  HG1 SER P 185      35.137  32.272  59.597  1.00  0.00      P1    
ATOM   2785  C   SER P 185      33.486  32.651  62.976  1.00  0.00      P1   C
ATOM   2786  O   SER P 185      32.365  32.374  62.547  1.00  0.00      P1   O
ATOM   2787  N   THR P 186      34.042  31.982  64.015  1.00  0.00      P1   N
ATOM   2788  HN  THR P 186      34.934  32.168  64.425  1.00  0.00      P1    
ATOM   2789  CA  THR P 186      33.325  30.890  64.626  1.00  0.00      P1   C
ATOM   2790  HA  THR P 186      32.282  31.038  64.378  1.00  0.00      P1    
ATOM   2791  CB  THR P 186      33.839  29.542  64.212  1.00  0.00      P1   C
ATOM   2792  HB  THR P 186      33.226  28.792  64.769  1.00  0.00      P1    
ATOM   2793  OG1 THR P 186      35.191  29.385  64.620  1.00  0.00      P1   O
ATOM   2794  HG1 THR P 186      35.452  28.510  64.312  1.00  0.00      P1    
ATOM   2795  CG2 THR P 186      33.733  29.433  62.681  1.00  0.00      P1   C
ATOM   2796 HG21 THR P 186      33.996  28.410  62.338  1.00  0.00      P1    
ATOM   2797 HG22 THR P 186      32.695  29.648  62.348  1.00  0.00      P1    
ATOM   2798 HG23 THR P 186      34.415  30.153  62.180  1.00  0.00      P1    
ATOM   2799  C   THR P 186      33.424  30.968  66.124  1.00  0.00      P1   C
ATOM   2800  O   THR P 186      34.271  31.664  66.680  1.00  0.00      P1   O
ATOM   2801  N   ASN P 187      32.533  30.233  66.826  1.00  0.00      P1   N
ATOM   2802  HN  ASN P 187      31.833  29.660  66.403  1.00  0.00      P1    
ATOM   2803  CA  ASN P 187      32.525  30.220  68.264  1.00  0.00      P1   C
ATOM   2804  HA  ASN P 187      32.738  31.232  68.592  1.00  0.00      P1    
ATOM   2805  CB  ASN P 187      31.180  29.785  68.888  1.00  0.00      P1   C
ATOM   2806  HB1 ASN P 187      31.275  29.868  69.993  1.00  0.00      P1    
ATOM   2807  HB2 ASN P 187      30.368  30.471  68.571  1.00  0.00      P1    
ATOM   2808  CG  ASN P 187      30.835  28.342  68.539  1.00  0.00      P1   C
ATOM   2809  OD1 ASN P 187      31.664  27.580  68.045  1.00  0.00      P1   O
ATOM   2810  ND2 ASN P 187      29.558  27.955  68.806  1.00  0.00      P1   N
ATOM   2811 HD21 ASN P 187      29.312  27.012  68.597  1.00  0.00      P1    
ATOM   2812 HD22 ASN P 187      28.920  28.595  69.222  1.00  0.00      P1    
ATOM   2813  C   ASN P 187      33.648  29.341  68.740  1.00  0.00      P1   C
ATOM   2814  O   ASN P 187      34.443  28.847  67.944  1.00  0.00      P1   O
ATOM   2815  N   THR P 188      33.764  29.146  70.069  1.00  0.00      P1   N
ATOM   2816  HN  THR P 188      33.105  29.487  70.739  1.00  0.00      P1    
ATOM   2817  CA  THR P 188      34.866  28.418  70.641  1.00  0.00      P1   C
ATOM   2818  HA  THR P 188      35.756  28.867  70.221  1.00  0.00      P1    
ATOM   2819  CB  THR P 188      34.908  28.477  72.139  1.00  0.00      P1   C
ATOM   2820  HB  THR P 188      34.867  29.561  72.408  1.00  0.00      P1    
ATOM   2821  OG1 THR P 188      36.144  27.957  72.606  1.00  0.00      P1   O
ATOM   2822  HG1 THR P 188      36.100  28.013  73.567  1.00  0.00      P1    
ATOM   2823  CG2 THR P 188      33.737  27.666  72.713  1.00  0.00      P1   C
ATOM   2824 HG21 THR P 188      33.676  27.785  73.815  1.00  0.00      P1    
ATOM   2825 HG22 THR P 188      32.775  28.013  72.279  1.00  0.00      P1    
ATOM   2826 HG23 THR P 188      33.850  26.584  72.486  1.00  0.00      P1    
ATOM   2827  C   THR P 188      34.876  26.972  70.219  1.00  0.00      P1   C
ATOM   2828  O   THR P 188      35.932  26.341  70.188  1.00  0.00      P1   O
ATOM   2829  N   THR P 189      33.691  26.373  70.018  1.00  0.00      P1   N
ATOM   2830  HN  THR P 189      32.827  26.862  70.132  1.00  0.00      P1    
ATOM   2831  CA  THR P 189      33.543  24.991  69.625  1.00  0.00      P1   C
ATOM   2832  HA  THR P 189      34.386  24.501  70.094  1.00  0.00      P1    
ATOM   2833  CB  THR P 189      32.246  24.389  70.083  1.00  0.00      P1   C
ATOM   2834  HB  THR P 189      32.272  23.318  69.765  1.00  0.00      P1    
ATOM   2835  OG1 THR P 189      31.149  25.006  69.425  1.00  0.00      P1   O
ATOM   2836  HG1 THR P 189      30.363  24.576  69.779  1.00  0.00      P1    
ATOM   2837  CG2 THR P 189      32.134  24.596  71.603  1.00  0.00      P1   C
ATOM   2838 HG21 THR P 189      31.245  24.069  72.009  1.00  0.00      P1    
ATOM   2839 HG22 THR P 189      33.034  24.194  72.116  1.00  0.00      P1    
ATOM   2840 HG23 THR P 189      32.043  25.675  71.854  1.00  0.00      P1    
ATOM   2841  C   THR P 189      33.645  24.698  68.142  1.00  0.00      P1   C
ATOM   2842  O   THR P 189      33.922  23.555  67.778  1.00  0.00      P1   O
ATOM   2843  N   GLU P 190      33.367  25.671  67.242  1.00  0.00      P1   N
ATOM   2844  HN  GLU P 190      33.279  26.642  67.445  1.00  0.00      P1    
ATOM   2845  CA  GLU P 190      33.169  25.341  65.843  1.00  0.00      P1   C
ATOM   2846  HA  GLU P 190      32.950  24.281  65.808  1.00  0.00      P1    
ATOM   2847  CB  GLU P 190      32.015  26.132  65.205  1.00  0.00      P1   C
ATOM   2848  HB1 GLU P 190      32.232  27.219  65.324  1.00  0.00      P1    
ATOM   2849  HB2 GLU P 190      31.990  25.944  64.108  1.00  0.00      P1    
ATOM   2850  CG  GLU P 190      30.644  25.832  65.813  1.00  0.00      P1   C
ATOM   2851  HG1 GLU P 190      30.290  24.847  65.457  1.00  0.00      P1    
ATOM   2852  HG2 GLU P 190      30.694  25.823  66.920  1.00  0.00      P1    
ATOM   2853  CD  GLU P 190      29.669  26.893  65.316  1.00  0.00      P1   C
ATOM   2854  OE1 GLU P 190      30.010  28.103  65.402  1.00  0.00      P1   O
ATOM   2855  OE2 GLU P 190      28.567  26.507  64.843  1.00  0.00      P1   O
ATOM   2856  C   GLU P 190      34.359  25.579  64.958  1.00  0.00      P1   C
ATOM   2857  O   GLU P 190      35.268  26.341  65.281  1.00  0.00      P1   O
ATOM   2858  N   SER P 191      34.371  24.870  63.800  1.00  0.00      P1   N
ATOM   2859  HN  SER P 191      33.684  24.175  63.588  1.00  0.00      P1    
ATOM   2860  CA  SER P 191      35.365  25.048  62.774  1.00  0.00      P1   C
ATOM   2861  HA  SER P 191      36.265  25.421  63.246  1.00  0.00      P1    
ATOM   2862  CB  SER P 191      35.609  23.805  61.901  1.00  0.00      P1   C
ATOM   2863  HB1 SER P 191      36.462  24.023  61.219  1.00  0.00      P1    
ATOM   2864  HB2 SER P 191      35.909  22.939  62.534  1.00  0.00      P1    
ATOM   2865  OG  SER P 191      34.447  23.525  61.133  1.00  0.00      P1   O
ATOM   2866  HG1 SER P 191      34.705  22.895  60.448  1.00  0.00      P1    
ATOM   2867  C   SER P 191      34.864  26.126  61.852  1.00  0.00      P1   C
ATOM   2868  O   SER P 191      33.679  26.460  61.870  1.00  0.00      P1   O
ATOM   2869  N   SER P 192      35.759  26.692  61.008  1.00  0.00      P1   N
ATOM   2870  HN  SER P 192      36.722  26.433  60.939  1.00  0.00      P1    
ATOM   2871  CA  SER P 192      35.368  27.750  60.114  1.00  0.00      P1   C
ATOM   2872  HA  SER P 192      34.321  27.956  60.296  1.00  0.00      P1    
ATOM   2873  CB  SER P 192      36.288  28.980  60.172  1.00  0.00      P1   C
ATOM   2874  HB1 SER P 192      37.317  28.656  59.893  1.00  0.00      P1    
ATOM   2875  HB2 SER P 192      35.969  29.738  59.422  1.00  0.00      P1    
ATOM   2876  OG  SER P 192      36.311  29.521  61.481  1.00  0.00      P1   O
ATOM   2877  HG1 SER P 192      37.056  30.134  61.521  1.00  0.00      P1    
ATOM   2878  C   SER P 192      35.485  27.244  58.708  1.00  0.00      P1   C
ATOM   2879  O   SER P 192      36.323  26.394  58.414  1.00  0.00      P1   O
ATOM   2880  N   TRP P 193      34.637  27.768  57.795  1.00  0.00      P1   N
ATOM   2881  HN  TRP P 193      33.960  28.471  58.002  1.00  0.00      P1    
ATOM   2882  CA  TRP P 193      34.660  27.330  56.425  1.00  0.00      P1   C
ATOM   2883  HA  TRP P 193      35.069  26.327  56.430  1.00  0.00      P1    
ATOM   2884  CB  TRP P 193      33.304  27.285  55.709  1.00  0.00      P1   C
ATOM   2885  HB1 TRP P 193      32.698  28.144  56.073  1.00  0.00      P1    
ATOM   2886  HB2 TRP P 193      33.448  27.432  54.616  1.00  0.00      P1    
ATOM   2887  CG  TRP P 193      32.500  26.040  55.962  1.00  0.00      P1   C
ATOM   2888  CD1 TRP P 193      32.836  24.881  56.601  1.00  0.00      P1   C
ATOM   2889  HD1 TRP P 193      33.792  24.691  57.071  1.00  0.00      P1    
ATOM   2890  NE1 TRP P 193      31.767  24.017  56.592  1.00  0.00      P1   N
ATOM   2891  HE1 TRP P 193      31.720  23.138  57.016  1.00  0.00      P1    
ATOM   2892  CE2 TRP P 193      30.725  24.620  55.916  1.00  0.00      P1   C
ATOM   2893  CD2 TRP P 193      31.151  25.882  55.508  1.00  0.00      P1   C
ATOM   2894  CE3 TRP P 193      30.339  26.722  54.802  1.00  0.00      P1   C
ATOM   2895  HE3 TRP P 193      30.673  27.697  54.475  1.00  0.00      P1    
ATOM   2896  CZ3 TRP P 193      29.071  26.274  54.513  1.00  0.00      P1   C
ATOM   2897  HZ3 TRP P 193      28.396  26.910  53.957  1.00  0.00      P1    
ATOM   2898  CZ2 TRP P 193      29.466  24.178  55.622  1.00  0.00      P1   C
ATOM   2899  HZ2 TRP P 193      29.109  23.206  55.925  1.00  0.00      P1    
ATOM   2900  CH2 TRP P 193      28.643  25.026  54.915  1.00  0.00      P1   C
ATOM   2901  HH2 TRP P 193      27.641  24.701  54.671  1.00  0.00      P1    
ATOM   2902  C   TRP P 193      35.544  28.153  55.556  1.00  0.00      P1   C
ATOM   2903  O   TRP P 193      35.857  29.313  55.826  1.00  0.00      P1   O
ATOM   2904  N   ALA P 194      35.957  27.506  54.451  1.00  0.00      P1   N
ATOM   2905  HN  ALA P 194      35.696  26.551  54.313  1.00  0.00      P1    
ATOM   2906  CA  ALA P 194      36.764  28.078  53.418  1.00  0.00      P1   C
ATOM   2907  HA  ALA P 194      37.095  29.086  53.641  1.00  0.00      P1    
ATOM   2908  CB  ALA P 194      37.953  27.194  53.011  1.00  0.00      P1   C
ATOM   2909  HB1 ALA P 194      38.676  27.131  53.852  1.00  0.00      P1    
ATOM   2910  HB2 ALA P 194      37.619  26.162  52.769  1.00  0.00      P1    
ATOM   2911  HB3 ALA P 194      38.488  27.608  52.129  1.00  0.00      P1    
ATOM   2912  C   ALA P 194      35.856  28.184  52.225  1.00  0.00      P1   C
ATOM   2913  O   ALA P 194      34.858  27.467  52.141  1.00  0.00      P1   O
ATOM   2914  N   TYR P 195      36.151  29.116  51.290  1.00  0.00      P1   N
ATOM   2915  HN  TYR P 195      36.942  29.725  51.319  1.00  0.00      P1    
ATOM   2916  CA  TYR P 195      35.300  29.295  50.141  1.00  0.00      P1   C
ATOM   2917  HA  TYR P 195      34.783  28.360  49.959  1.00  0.00      P1    
ATOM   2918  CB  TYR P 195      34.337  30.491  50.296  1.00  0.00      P1   C
ATOM   2919  HB1 TYR P 195      33.853  30.441  51.296  1.00  0.00      P1    
ATOM   2920  HB2 TYR P 195      34.893  31.452  50.248  1.00  0.00      P1    
ATOM   2921  CG  TYR P 195      33.280  30.412  49.243  1.00  0.00      P1   C
ATOM   2922  CD1 TYR P 195      32.267  29.491  49.376  1.00  0.00      P1   C
ATOM   2923  HD1 TYR P 195      32.257  28.822  50.226  1.00  0.00      P1    
ATOM   2924  CE1 TYR P 195      31.275  29.393  48.431  1.00  0.00      P1   C
ATOM   2925  HE1 TYR P 195      30.489  28.660  48.534  1.00  0.00      P1    
ATOM   2926  CZ  TYR P 195      31.281  30.227  47.340  1.00  0.00      P1   C
ATOM   2927  OH  TYR P 195      30.257  30.116  46.376  1.00  0.00      P1   O
ATOM   2928  HH  TYR P 195      30.387  30.819  45.736  1.00  0.00      P1    
ATOM   2929  CD2 TYR P 195      33.271  31.255  48.151  1.00  0.00      P1   C
ATOM   2930  HD2 TYR P 195      34.069  31.971  48.015  1.00  0.00      P1    
ATOM   2931  CE2 TYR P 195      32.280  31.163  47.200  1.00  0.00      P1   C
ATOM   2932  HE2 TYR P 195      32.303  31.812  46.337  1.00  0.00      P1    
ATOM   2933  C   TYR P 195      36.182  29.555  48.948  1.00  0.00      P1   C
ATOM   2934  O   TYR P 195      37.401  29.657  49.075  1.00  0.00      P1   O
ATOM   2935  N   TYR P 196      35.575  29.678  47.747  1.00  0.00      P1   N
ATOM   2936  HN  TYR P 196      34.585  29.619  47.633  1.00  0.00      P1    
ATOM   2937  CA  TYR P 196      36.306  29.905  46.526  1.00  0.00      P1   C
ATOM   2938  HA  TYR P 196      35.604  29.806  45.707  1.00  0.00      P1    
ATOM   2939  CB  TYR P 196      37.051  31.252  46.473  1.00  0.00      P1   C
ATOM   2940  HB1 TYR P 196      37.750  31.316  47.335  1.00  0.00      P1    
ATOM   2941  HB2 TYR P 196      37.662  31.327  45.548  1.00  0.00      P1    
ATOM   2942  CG  TYR P 196      36.064  32.365  46.571  1.00  0.00      P1   C
ATOM   2943  CD1 TYR P 196      35.129  32.573  45.583  1.00  0.00      P1   C
ATOM   2944  HD1 TYR P 196      35.110  31.926  44.717  1.00  0.00      P1    
ATOM   2945  CE1 TYR P 196      34.231  33.611  45.676  1.00  0.00      P1   C
ATOM   2946  HE1 TYR P 196      33.496  33.772  44.902  1.00  0.00      P1    
ATOM   2947  CZ  TYR P 196      34.270  34.458  46.758  1.00  0.00      P1   C
ATOM   2948  OH  TYR P 196      33.354  35.526  46.862  1.00  0.00      P1   O
ATOM   2949  HH  TYR P 196      33.498  35.947  47.712  1.00  0.00      P1    
ATOM   2950  CD2 TYR P 196      36.101  33.226  47.642  1.00  0.00      P1   C
ATOM   2951  HD2 TYR P 196      36.864  33.113  48.400  1.00  0.00      P1    
ATOM   2952  CE2 TYR P 196      35.209  34.265  47.741  1.00  0.00      P1   C
ATOM   2953  HE2 TYR P 196      35.263  34.940  48.582  1.00  0.00      P1    
ATOM   2954  C   TYR P 196      37.337  28.831  46.356  1.00  0.00      P1   C
ATOM   2955  O   TYR P 196      38.527  29.122  46.235  1.00  0.00      P1   O
ATOM   2956  N   CYS P 197      36.894  27.555  46.340  1.00  0.00      P1   N
ATOM   2957  HN  CYS P 197      35.928  27.314  46.409  1.00  0.00      P1    
ATOM   2958  CA  CYS P 197      37.787  26.435  46.221  1.00  0.00      P1   C
ATOM   2959  HA  CYS P 197      38.801  26.817  46.221  1.00  0.00      P1    
ATOM   2960  CB  CYS P 197      37.506  25.339  47.266  1.00  0.00      P1   C
ATOM   2961  HB1 CYS P 197      36.537  24.864  46.993  1.00  0.00      P1    
ATOM   2962  HB2 CYS P 197      38.273  24.537  47.188  1.00  0.00      P1    
ATOM   2963  SG  CYS P 197      37.381  25.963  48.971  1.00  0.00      P1   S
ATOM   2964  HG1 CYS P 197      37.077  24.801  49.551  1.00  0.00      P1    
ATOM   2965  C   CYS P 197      37.545  25.782  44.889  1.00  0.00      P1   C
ATOM   2966  O   CYS P 197      36.481  25.936  44.290  1.00  0.00      P1   O
ATOM   2967  N   PRO P 198      38.523  25.053  44.407  1.00  0.00      P1   N
ATOM   2968  CD  PRO P 198      39.906  25.469  44.585  1.00  0.00      P1   C
ATOM   2969  HD1 PRO P 198      40.351  25.005  45.494  1.00  0.00      P1    
ATOM   2970  HD2 PRO P 198      39.985  26.577  44.670  1.00  0.00      P1    
ATOM   2971  CA  PRO P 198      38.335  24.355  43.165  1.00  0.00      P1   C
ATOM   2972  HA  PRO P 198      37.997  25.023  42.382  1.00  0.00      P1    
ATOM   2973  CB  PRO P 198      39.725  23.906  42.723  1.00  0.00      P1   C
ATOM   2974  HB1 PRO P 198      39.845  23.904  41.616  1.00  0.00      P1    
ATOM   2975  HB2 PRO P 198      40.008  22.912  43.137  1.00  0.00      P1    
ATOM   2976  CG  PRO P 198      40.649  24.983  43.327  1.00  0.00      P1   C
ATOM   2977  HG1 PRO P 198      40.829  25.792  42.592  1.00  0.00      P1    
ATOM   2978  HG2 PRO P 198      41.638  24.565  43.624  1.00  0.00      P1    
ATOM   2979  C   PRO P 198      37.330  23.267  43.345  1.00  0.00      P1   C
ATOM   2980  O   PRO P 198      37.311  22.635  44.401  1.00  0.00      P1   O
ATOM   2981  N   ALA P 199      36.488  23.033  42.322  1.00  0.00      P1   N
ATOM   2982  HN  ALA P 199      36.543  23.484  41.432  1.00  0.00      P1    
ATOM   2983  CA  ALA P 199      35.427  22.086  42.465  1.00  0.00      P1   C
ATOM   2984  HA  ALA P 199      35.738  21.067  42.264  1.00  0.00      P1    
ATOM   2985  CB  ALA P 199      34.675  22.179  43.804  1.00  0.00      P1   C
ATOM   2986  HB1 ALA P 199      35.352  21.881  44.633  1.00  0.00      P1    
ATOM   2987  HB2 ALA P 199      34.333  23.219  43.999  1.00  0.00      P1    
ATOM   2988  HB3 ALA P 199      33.791  21.506  43.824  1.00  0.00      P1    
ATOM   2989  C   ALA P 199      34.431  22.434  41.419  1.00  0.00      P1   C
ATOM   2990  O   ALA P 199      34.380  21.837  40.343  1.00  0.00      P1   O
ATOM   2991  N   GLN P 200      33.588  23.420  41.774  1.00  0.00      P1   N
ATOM   2992  HN  GLN P 200      33.697  23.898  42.644  1.00  0.00      P1    
ATOM   2993  CA  GLN P 200      32.490  23.876  40.982  1.00  0.00      P1   C
ATOM   2994  HA  GLN P 200      31.818  23.038  40.841  1.00  0.00      P1    
ATOM   2995  CB  GLN P 200      31.722  25.026  41.655  1.00  0.00      P1   C
ATOM   2996  HB1 GLN P 200      31.624  24.760  42.733  1.00  0.00      P1    
ATOM   2997  HB2 GLN P 200      32.339  25.953  41.618  1.00  0.00      P1    
ATOM   2998  CG  GLN P 200      30.335  25.281  41.072  1.00  0.00      P1   C
ATOM   2999  HG1 GLN P 200      30.415  25.826  40.107  1.00  0.00      P1    
ATOM   3000  HG2 GLN P 200      29.808  24.324  40.880  1.00  0.00      P1    
ATOM   3001  CD  GLN P 200      29.591  26.145  42.078  1.00  0.00      P1   C
ATOM   3002  OE1 GLN P 200      30.202  26.875  42.857  1.00  0.00      P1   O
ATOM   3003  NE2 GLN P 200      28.234  26.070  42.054  1.00  0.00      P1   N
ATOM   3004 HE21 GLN P 200      27.740  26.637  42.708  1.00  0.00      P1    
ATOM   3005 HE22 GLN P 200      27.784  25.456  41.414  1.00  0.00      P1    
ATOM   3006  C   GLN P 200      32.977  24.295  39.630  1.00  0.00      P1   C
ATOM   3007  O   GLN P 200      34.161  24.551  39.423  1.00  0.00      P1   O
ATOM   3008  N   GLU P 201      32.045  24.317  38.656  1.00  0.00      P1   N
ATOM   3009  HN  GLU P 201      31.081  24.141  38.837  1.00  0.00      P1    
ATOM   3010  CA  GLU P 201      32.339  24.592  37.278  1.00  0.00      P1   C
ATOM   3011  HA  GLU P 201      33.150  23.945  36.967  1.00  0.00      P1    
ATOM   3012  CB  GLU P 201      31.131  24.385  36.345  1.00  0.00      P1   C
ATOM   3013  HB1 GLU P 201      31.510  24.289  35.302  1.00  0.00      P1    
ATOM   3014  HB2 GLU P 201      30.635  23.417  36.579  1.00  0.00      P1    
ATOM   3015  CG  GLU P 201      30.093  25.509  36.382  1.00  0.00      P1   C
ATOM   3016  HG1 GLU P 201      29.100  25.103  36.117  1.00  0.00      P1    
ATOM   3017  HG2 GLU P 201      30.042  25.969  37.389  1.00  0.00      P1    
ATOM   3018  CD  GLU P 201      30.498  26.525  35.321  1.00  0.00      P1   C
ATOM   3019  OE1 GLU P 201      31.547  26.296  34.660  1.00  0.00      P1   O
ATOM   3020  OE2 GLU P 201      29.763  27.533  35.148  1.00  0.00      P1   O
ATOM   3021  C   GLU P 201      32.806  26.004  37.105  1.00  0.00      P1   C
ATOM   3022  O   GLU P 201      33.645  26.276  36.249  1.00  0.00      P1   O
ATOM   3023  N   ASN P 202      32.254  26.945  37.892  1.00  0.00      P1   N
ATOM   3024  HN  ASN P 202      31.585  26.742  38.606  1.00  0.00      P1    
ATOM   3025  CA  ASN P 202      32.588  28.337  37.767  1.00  0.00      P1   C
ATOM   3026  HA  ASN P 202      32.490  28.556  36.709  1.00  0.00      P1    
ATOM   3027  CB  ASN P 202      31.613  29.293  38.493  1.00  0.00      P1   C
ATOM   3028  HB1 ASN P 202      31.957  30.334  38.309  1.00  0.00      P1    
ATOM   3029  HB2 ASN P 202      30.593  29.199  38.068  1.00  0.00      P1    
ATOM   3030  CG  ASN P 202      31.603  29.042  39.988  1.00  0.00      P1   C
ATOM   3031  OD1 ASN P 202      32.455  29.536  40.723  1.00  0.00      P1   O
ATOM   3032  ND2 ASN P 202      30.591  28.273  40.459  1.00  0.00      P1   N
ATOM   3033 HD21 ASN P 202      30.561  28.106  41.441  1.00  0.00      P1    
ATOM   3034 HD22 ASN P 202      29.898  27.924  39.835  1.00  0.00      P1    
ATOM   3035  C   ASN P 202      34.013  28.640  38.167  1.00  0.00      P1   C
ATOM   3036  O   ASN P 202      34.545  29.637  37.681  1.00  0.00      P1   O
ATOM   3037  N   PRO P 203      34.689  27.901  39.016  1.00  0.00      P1   N
ATOM   3038  CD  PRO P 203      34.037  27.264  40.151  1.00  0.00      P1   C
ATOM   3039  HD1 PRO P 203      33.704  26.234  39.888  1.00  0.00      P1    
ATOM   3040  HD2 PRO P 203      33.153  27.856  40.481  1.00  0.00      P1    
ATOM   3041  CA  PRO P 203      36.036  28.293  39.357  1.00  0.00      P1   C
ATOM   3042  HA  PRO P 203      36.008  29.294  39.771  1.00  0.00      P1    
ATOM   3043  CB  PRO P 203      36.425  27.443  40.565  1.00  0.00      P1   C
ATOM   3044  HB1 PRO P 203      37.115  27.973  41.259  1.00  0.00      P1    
ATOM   3045  HB2 PRO P 203      36.860  26.460  40.276  1.00  0.00      P1    
ATOM   3046  CG  PRO P 203      35.082  27.208  41.276  1.00  0.00      P1   C
ATOM   3047  HG1 PRO P 203      34.919  27.977  42.056  1.00  0.00      P1    
ATOM   3048  HG2 PRO P 203      35.039  26.209  41.767  1.00  0.00      P1    
ATOM   3049  C   PRO P 203      37.025  28.256  38.226  1.00  0.00      P1   C
ATOM   3050  O   PRO P 203      36.869  27.450  37.310  1.00  0.00      P1   O
ATOM   3051  N   PRO P 204      38.017  29.121  38.276  1.00  0.00      P1   N
ATOM   3052  CD  PRO P 204      37.931  30.343  39.057  1.00  0.00      P1   C
ATOM   3053  HD1 PRO P 204      37.751  30.136  40.136  1.00  0.00      P1    
ATOM   3054  HD2 PRO P 204      37.132  31.023  38.681  1.00  0.00      P1    
ATOM   3055  CA  PRO P 204      39.015  29.212  37.241  1.00  0.00      P1   C
ATOM   3056  HA  PRO P 204      38.531  29.333  36.279  1.00  0.00      P1    
ATOM   3057  CB  PRO P 204      39.744  30.541  37.463  1.00  0.00      P1   C
ATOM   3058  HB1 PRO P 204      39.439  31.313  36.721  1.00  0.00      P1    
ATOM   3059  HB2 PRO P 204      40.850  30.417  37.448  1.00  0.00      P1    
ATOM   3060  CG  PRO P 204      39.309  30.996  38.869  1.00  0.00      P1   C
ATOM   3061  HG1 PRO P 204      39.275  32.101  38.930  1.00  0.00      P1    
ATOM   3062  HG2 PRO P 204      39.999  30.631  39.664  1.00  0.00      P1    
ATOM   3063  C   PRO P 204      39.920  28.024  37.187  1.00  0.00      P1   C
ATOM   3064  O   PRO P 204      40.439  27.600  38.218  1.00  0.00      P1   O
ATOM   3065  N   PRO P 205      40.141  27.522  36.008  1.00  0.00      P1   N
ATOM   3066  CD  PRO P 205      39.158  27.640  34.943  1.00  0.00      P1   C
ATOM   3067  HD1 PRO P 205      39.312  28.573  34.354  1.00  0.00      P1    
ATOM   3068  HD2 PRO P 205      38.121  27.637  35.350  1.00  0.00      P1    
ATOM   3069  CA  PRO P 205      40.981  26.370  35.840  1.00  0.00      P1   C
ATOM   3070  HA  PRO P 205      40.587  25.554  36.434  1.00  0.00      P1    
ATOM   3071  CB  PRO P 205      40.794  25.926  34.392  1.00  0.00      P1   C
ATOM   3072  HB1 PRO P 205      40.839  24.820  34.276  1.00  0.00      P1    
ATOM   3073  HB2 PRO P 205      41.520  26.409  33.701  1.00  0.00      P1    
ATOM   3074  CG  PRO P 205      39.375  26.409  34.046  1.00  0.00      P1   C
ATOM   3075  HG1 PRO P 205      38.637  25.604  34.232  1.00  0.00      P1    
ATOM   3076  HG2 PRO P 205      39.286  26.713  32.978  1.00  0.00      P1    
ATOM   3077  C   PRO P 205      42.412  26.594  36.206  1.00  0.00      P1   C
ATOM   3078  O   PRO P 205      43.058  25.620  36.588  1.00  0.00      P1   O
ATOM   3079  N   PRO P 206      42.936  27.782  36.086  1.00  0.00      P1   N
ATOM   3080  CD  PRO P 206      42.549  28.636  34.970  1.00  0.00      P1   C
ATOM   3081  HD1 PRO P 206      41.737  29.337  35.270  1.00  0.00      P1    
ATOM   3082  HD2 PRO P 206      42.199  28.026  34.106  1.00  0.00      P1    
ATOM   3083  CA  PRO P 206      44.322  27.962  36.414  1.00  0.00      P1   C
ATOM   3084  HA  PRO P 206      44.901  27.255  35.831  1.00  0.00      P1    
ATOM   3085  CB  PRO P 206      44.727  29.301  35.807  1.00  0.00      P1   C
ATOM   3086  HB1 PRO P 206      45.787  29.315  35.469  1.00  0.00      P1    
ATOM   3087  HB2 PRO P 206      44.536  30.158  36.492  1.00  0.00      P1    
ATOM   3088  CG  PRO P 206      43.808  29.425  34.580  1.00  0.00      P1   C
ATOM   3089  HG1 PRO P 206      44.308  29.022  33.678  1.00  0.00      P1    
ATOM   3090  HG2 PRO P 206      43.528  30.483  34.371  1.00  0.00      P1    
ATOM   3091  C   PRO P 206      44.681  27.815  37.858  1.00  0.00      P1   C
ATOM   3092  O   PRO P 206      45.862  27.605  38.136  1.00  0.00      P1   O
ATOM   3093  N   GLU P 207      43.722  27.930  38.797  1.00  0.00      P1   N
ATOM   3094  HN  GLU P 207      42.742  28.065  38.677  1.00  0.00      P1    
ATOM   3095  CA  GLU P 207      44.137  27.851  40.170  1.00  0.00      P1   C
ATOM   3096  HA  GLU P 207      45.218  27.892  40.204  1.00  0.00      P1    
ATOM   3097  CB  GLU P 207      43.582  28.973  41.062  1.00  0.00      P1   C
ATOM   3098  HB1 GLU P 207      42.474  28.993  40.946  1.00  0.00      P1    
ATOM   3099  HB2 GLU P 207      43.772  28.733  42.132  1.00  0.00      P1    
ATOM   3100  CG  GLU P 207      44.159  30.342  40.708  1.00  0.00      P1   C
ATOM   3101  HG1 GLU P 207      45.259  30.317  40.814  1.00  0.00      P1    
ATOM   3102  HG2 GLU P 207      43.899  30.626  39.669  1.00  0.00      P1    
ATOM   3103  CD  GLU P 207      43.612  31.347  41.704  1.00  0.00      P1   C
ATOM   3104  OE1 GLU P 207      42.994  30.911  42.712  1.00  0.00      P1   O
ATOM   3105  OE2 GLU P 207      43.805  32.569  41.469  1.00  0.00      P1   O
ATOM   3106  C   GLU P 207      43.724  26.546  40.768  1.00  0.00      P1   C
ATOM   3107  O   GLU P 207      42.663  26.011  40.449  1.00  0.00      P1   O
ATOM   3108  N   TYR P 208      44.596  25.970  41.627  1.00  0.00      P1   N
ATOM   3109  HN  TYR P 208      45.502  26.312  41.870  1.00  0.00      P1    
ATOM   3110  CA  TYR P 208      44.227  24.745  42.277  1.00  0.00      P1   C
ATOM   3111  HA  TYR P 208      43.218  24.509  41.962  1.00  0.00      P1    
ATOM   3112  CB  TYR P 208      45.194  23.582  41.981  1.00  0.00      P1   C
ATOM   3113  HB1 TYR P 208      44.823  22.663  42.484  1.00  0.00      P1    
ATOM   3114  HB2 TYR P 208      45.230  23.369  40.891  1.00  0.00      P1    
ATOM   3115  CG  TYR P 208      46.542  23.915  42.521  1.00  0.00      P1   C
ATOM   3116  CD1 TYR P 208      46.862  23.639  43.833  1.00  0.00      P1   C
ATOM   3117  HD1 TYR P 208      46.122  23.195  44.485  1.00  0.00      P1    
ATOM   3118  CE1 TYR P 208      48.109  23.944  44.328  1.00  0.00      P1   C
ATOM   3119  HE1 TYR P 208      48.358  23.734  45.358  1.00  0.00      P1    
ATOM   3120  CZ  TYR P 208      49.046  24.528  43.510  1.00  0.00      P1   C
ATOM   3121  OH  TYR P 208      50.325  24.842  44.012  1.00  0.00      P1   O
ATOM   3122  HH  TYR P 208      50.849  25.171  43.279  1.00  0.00      P1    
ATOM   3123  CD2 TYR P 208      47.491  24.498  41.712  1.00  0.00      P1   C
ATOM   3124  HD2 TYR P 208      47.246  24.755  40.691  1.00  0.00      P1    
ATOM   3125  CE2 TYR P 208      48.738  24.805  42.202  1.00  0.00      P1   C
ATOM   3126  HE2 TYR P 208      49.463  25.283  41.560  1.00  0.00      P1    
ATOM   3127  C   TYR P 208      44.191  24.947  43.768  1.00  0.00      P1   C
ATOM   3128  O   TYR P 208      44.226  23.975  44.522  1.00  0.00      P1   O
ATOM   3129  N   ASN P 209      44.048  26.205  44.241  1.00  0.00      P1   N
ATOM   3130  HN  ASN P 209      43.964  27.028  43.681  1.00  0.00      P1    
ATOM   3131  CA  ASN P 209      44.007  26.442  45.659  1.00  0.00      P1   C
ATOM   3132  HA  ASN P 209      43.856  25.480  46.136  1.00  0.00      P1    
ATOM   3133  CB  ASN P 209      45.248  27.163  46.202  1.00  0.00      P1   C
ATOM   3134  HB1 ASN P 209      46.144  26.689  45.745  1.00  0.00      P1    
ATOM   3135  HB2 ASN P 209      45.241  28.228  45.893  1.00  0.00      P1    
ATOM   3136  CG  ASN P 209      45.251  26.975  47.711  1.00  0.00      P1   C
ATOM   3137  OD1 ASN P 209      45.643  25.924  48.216  1.00  0.00      P1   O
ATOM   3138  ND2 ASN P 209      44.793  28.018  48.454  1.00  0.00      P1   N
ATOM   3139 HD21 ASN P 209      44.800  27.912  49.445  1.00  0.00      P1    
ATOM   3140 HD22 ASN P 209      44.496  28.856  48.007  1.00  0.00      P1    
ATOM   3141  C   ASN P 209      42.812  27.297  45.971  1.00  0.00      P1   C
ATOM   3142  O   ASN P 209      42.242  27.935  45.087  1.00  0.00      P1   O
ATOM   3143  N   VAL P 210      42.396  27.306  47.259  1.00  0.00      P1   N
ATOM   3144  HN  VAL P 210      42.855  26.795  47.981  1.00  0.00      P1    
ATOM   3145  CA  VAL P 210      41.250  28.058  47.698  1.00  0.00      P1   C
ATOM   3146  HA  VAL P 210      40.484  28.000  46.935  1.00  0.00      P1    
ATOM   3147  CB  VAL P 210      40.751  27.586  49.033  1.00  0.00      P1   C
ATOM   3148  HB  VAL P 210      39.818  28.156  49.265  1.00  0.00      P1    
ATOM   3149  CG1 VAL P 210      40.449  26.082  48.915  1.00  0.00      P1   C
ATOM   3150 HG11 VAL P 210      40.112  25.678  49.894  1.00  0.00      P1    
ATOM   3151 HG12 VAL P 210      39.642  25.883  48.180  1.00  0.00      P1    
ATOM   3152 HG13 VAL P 210      41.358  25.522  48.607  1.00  0.00      P1    
ATOM   3153  CG2 VAL P 210      41.796  27.913  50.113  1.00  0.00      P1   C
ATOM   3154 HG21 VAL P 210      41.467  27.537  51.105  1.00  0.00      P1    
ATOM   3155 HG22 VAL P 210      42.772  27.442  49.867  1.00  0.00      P1    
ATOM   3156 HG23 VAL P 210      41.951  29.008  50.204  1.00  0.00      P1    
ATOM   3157  C   VAL P 210      41.653  29.503  47.825  1.00  0.00      P1   C
ATOM   3158  O   VAL P 210      42.701  29.830  48.377  1.00  0.00      P1   O
ATOM   3159  N   CYS P 211      40.832  30.404  47.253  1.00  0.00      P1   N
ATOM   3160  HN  CYS P 211      39.999  30.091  46.800  1.00  0.00      P1    
ATOM   3161  CA  CYS P 211      41.035  31.828  47.224  1.00  0.00      P1   C
ATOM   3162  HA  CYS P 211      42.090  31.962  47.015  1.00  0.00      P1    
ATOM   3163  CB  CYS P 211      40.178  32.499  46.140  1.00  0.00      P1   C
ATOM   3164  HB1 CYS P 211      39.114  32.269  46.371  1.00  0.00      P1    
ATOM   3165  HB2 CYS P 211      40.276  33.605  46.213  1.00  0.00      P1    
ATOM   3166  SG  CYS P 211      40.584  31.878  44.480  1.00  0.00      P1   S
ATOM   3167  HG1 CYS P 211      39.661  32.573  43.813  1.00  0.00      P1    
ATOM   3168  C   CYS P 211      40.737  32.512  48.531  1.00  0.00      P1   C
ATOM   3169  O   CYS P 211      41.324  33.561  48.811  1.00  0.00      P1   O
ATOM   3170  N   LEU P 212      39.782  32.001  49.347  1.00  0.00      P1   N
ATOM   3171  HN  LEU P 212      39.255  31.156  49.283  1.00  0.00      P1    
ATOM   3172  CA  LEU P 212      39.472  32.803  50.496  1.00  0.00      P1   C
ATOM   3173  HA  LEU P 212      40.420  33.125  50.907  1.00  0.00      P1    
ATOM   3174  CB  LEU P 212      38.638  34.016  50.073  1.00  0.00      P1   C
ATOM   3175  HB1 LEU P 212      39.092  34.417  49.137  1.00  0.00      P1    
ATOM   3176  HB2 LEU P 212      37.616  33.674  49.797  1.00  0.00      P1    
ATOM   3177  CG  LEU P 212      38.572  35.135  51.111  1.00  0.00      P1   C
ATOM   3178  HG  LEU P 212      38.030  34.748  52.007  1.00  0.00      P1    
ATOM   3179  CD1 LEU P 212      39.993  35.547  51.528  1.00  0.00      P1   C
ATOM   3180 HD11 LEU P 212      39.958  36.393  52.247  1.00  0.00      P1    
ATOM   3181 HD12 LEU P 212      40.520  34.698  52.013  1.00  0.00      P1    
ATOM   3182 HD13 LEU P 212      40.584  35.868  50.644  1.00  0.00      P1    
ATOM   3183  CD2 LEU P 212      37.771  36.317  50.545  1.00  0.00      P1   C
ATOM   3184 HD21 LEU P 212      37.700  37.131  51.299  1.00  0.00      P1    
ATOM   3185 HD22 LEU P 212      38.249  36.739  49.638  1.00  0.00      P1    
ATOM   3186 HD23 LEU P 212      36.740  35.997  50.281  1.00  0.00      P1    
ATOM   3187  C   LEU P 212      38.758  32.012  51.564  1.00  0.00      P1   C
ATOM   3188  O   LEU P 212      38.470  30.827  51.398  1.00  0.00      P1   O
ATOM   3189  N   GLY P 213      38.493  32.668  52.721  1.00  0.00      P1   N
ATOM   3190  HN  GLY P 213      38.785  33.615  52.847  1.00  0.00      P1    
ATOM   3191  CA  GLY P 213      37.790  32.078  53.836  1.00  0.00      P1   C
ATOM   3192  HA1 GLY P 213      38.267  32.358  54.766  1.00  0.00      P1    
ATOM   3193  HA2 GLY P 213      37.687  31.011  53.693  1.00  0.00      P1    
ATOM   3194  C   GLY P 213      36.417  32.682  53.818  1.00  0.00      P1   C
ATOM   3195  O   GLY P 213      36.266  33.872  53.548  1.00  0.00      P1   O
ATOM   3196  N   ASP P 214      35.375  31.893  54.155  1.00  0.00      P1   N
ATOM   3197  HN  ASP P 214      35.408  30.972  54.534  1.00  0.00      P1    
ATOM   3198  CA  ASP P 214      34.033  32.376  53.971  1.00  0.00      P1   C
ATOM   3199  HA  ASP P 214      33.954  32.664  52.929  1.00  0.00      P1    
ATOM   3200  CB  ASP P 214      32.935  31.341  54.271  1.00  0.00      P1   C
ATOM   3201  HB1 ASP P 214      33.264  30.345  53.911  1.00  0.00      P1    
ATOM   3202  HB2 ASP P 214      32.749  31.274  55.361  1.00  0.00      P1    
ATOM   3203  CG  ASP P 214      31.705  31.818  53.503  1.00  0.00      P1   C
ATOM   3204  OD1 ASP P 214      31.869  32.746  52.665  1.00  0.00      P1   O
ATOM   3205  OD2 ASP P 214      30.600  31.255  53.724  1.00  0.00      P1   O
ATOM   3206  C   ASP P 214      33.738  33.607  54.785  1.00  0.00      P1   C
ATOM   3207  O   ASP P 214      33.189  34.569  54.251  1.00  0.00      P1   O
ATOM   3208  N   LEU P 215      34.084  33.639  56.088  1.00  0.00      P1   N
ATOM   3209  HN  LEU P 215      34.557  32.917  56.589  1.00  0.00      P1    
ATOM   3210  CA  LEU P 215      33.765  34.803  56.884  1.00  0.00      P1   C
ATOM   3211  HA  LEU P 215      32.706  34.992  56.765  1.00  0.00      P1    
ATOM   3212  CB  LEU P 215      34.184  34.694  58.357  1.00  0.00      P1   C
ATOM   3213  HB1 LEU P 215      33.479  33.984  58.848  1.00  0.00      P1    
ATOM   3214  HB2 LEU P 215      35.188  34.219  58.413  1.00  0.00      P1    
ATOM   3215  CG  LEU P 215      34.147  36.063  59.074  1.00  0.00      P1   C
ATOM   3216  HG  LEU P 215      34.806  36.694  58.429  1.00  0.00      P1    
ATOM   3217  CD1 LEU P 215      32.743  36.683  59.091  1.00  0.00      P1   C
ATOM   3218 HD11 LEU P 215      32.746  37.640  59.655  1.00  0.00      P1    
ATOM   3219 HD12 LEU P 215      32.393  36.888  58.056  1.00  0.00      P1    
ATOM   3220 HD13 LEU P 215      32.017  35.997  59.577  1.00  0.00      P1    
ATOM   3221  CD2 LEU P 215      34.783  35.985  60.471  1.00  0.00      P1   C
ATOM   3222 HD21 LEU P 215      34.763  36.983  60.961  1.00  0.00      P1    
ATOM   3223 HD22 LEU P 215      34.241  35.276  61.129  1.00  0.00      P1    
ATOM   3224 HD23 LEU P 215      35.842  35.655  60.399  1.00  0.00      P1    
ATOM   3225  C   LEU P 215      34.497  35.996  56.365  1.00  0.00      P1   C
ATOM   3226  O   LEU P 215      33.931  37.082  56.247  1.00  0.00      P1   O
ATOM   3227  N   PHE P 216      35.788  35.815  56.035  1.00  0.00      P1   N
ATOM   3228  HN  PHE P 216      36.261  34.936  56.074  1.00  0.00      P1    
ATOM   3229  CA  PHE P 216      36.603  36.909  55.589  1.00  0.00      P1   C
ATOM   3230  HA  PHE P 216      36.582  37.657  56.372  1.00  0.00      P1    
ATOM   3231  CB  PHE P 216      38.031  36.473  55.175  1.00  0.00      P1   C
ATOM   3232  HB1 PHE P 216      38.632  36.280  56.090  1.00  0.00      P1    
ATOM   3233  HB2 PHE P 216      38.008  35.527  54.593  1.00  0.00      P1    
ATOM   3234  CG  PHE P 216      38.649  37.606  54.412  1.00  0.00      P1   C
ATOM   3235  CD1 PHE P 216      39.290  38.634  55.055  1.00  0.00      P1   C
ATOM   3236  HD1 PHE P 216      39.359  38.630  56.134  1.00  0.00      P1    
ATOM   3237  CE1 PHE P 216      39.841  39.673  54.342  1.00  0.00      P1   C
ATOM   3238  HE1 PHE P 216      40.348  40.475  54.860  1.00  0.00      P1    
ATOM   3239  CZ  PHE P 216      39.756  39.694  52.969  1.00  0.00      P1   C
ATOM   3240  HZ  PHE P 216      40.190  40.512  52.412  1.00  0.00      P1    
ATOM   3241  CD2 PHE P 216      38.588  37.644  53.037  1.00  0.00      P1   C
ATOM   3242  HD2 PHE P 216      38.082  36.856  52.497  1.00  0.00      P1    
ATOM   3243  CE2 PHE P 216      39.129  38.672  52.307  1.00  0.00      P1   C
ATOM   3244  HE2 PHE P 216      39.054  38.664  51.229  1.00  0.00      P1    
ATOM   3245  C   PHE P 216      35.991  37.530  54.371  1.00  0.00      P1   C
ATOM   3246  O   PHE P 216      35.755  38.734  54.341  1.00  0.00      P1   O
ATOM   3247  N   SER P 217      35.709  36.719  53.337  1.00  0.00      P1   N
ATOM   3248  HN  SER P 217      35.824  35.726  53.348  1.00  0.00      P1    
ATOM   3249  CA  SER P 217      35.206  37.237  52.101  1.00  0.00      P1   C
ATOM   3250  HA  SER P 217      35.911  37.984  51.761  1.00  0.00      P1    
ATOM   3251  CB  SER P 217      34.885  36.134  51.076  1.00  0.00      P1   C
ATOM   3252  HB1 SER P 217      35.833  35.601  50.833  1.00  0.00      P1    
ATOM   3253  HB2 SER P 217      34.192  35.383  51.518  1.00  0.00      P1    
ATOM   3254  OG  SER P 217      34.354  36.713  49.895  1.00  0.00      P1   O
ATOM   3255  HG1 SER P 217      34.377  36.033  49.210  1.00  0.00      P1    
ATOM   3256  C   SER P 217      33.913  37.932  52.356  1.00  0.00      P1   C
ATOM   3257  O   SER P 217      33.655  38.984  51.776  1.00  0.00      P1   O
ATOM   3258  N   VAL P 218      33.051  37.377  53.226  1.00  0.00      P1   N
ATOM   3259  HN  VAL P 218      33.172  36.568  53.796  1.00  0.00      P1    
ATOM   3260  CA  VAL P 218      31.778  38.018  53.371  1.00  0.00      P1   C
ATOM   3261  HA  VAL P 218      31.351  38.124  52.381  1.00  0.00      P1    
ATOM   3262  CB  VAL P 218      30.766  37.244  54.168  1.00  0.00      P1   C
ATOM   3263  HB  VAL P 218      29.837  37.863  54.226  1.00  0.00      P1    
ATOM   3264  CG1 VAL P 218      30.476  35.921  53.438  1.00  0.00      P1   C
ATOM   3265 HG11 VAL P 218      29.758  35.307  54.024  1.00  0.00      P1    
ATOM   3266 HG12 VAL P 218      30.024  36.094  52.439  1.00  0.00      P1    
ATOM   3267 HG13 VAL P 218      31.408  35.331  53.309  1.00  0.00      P1    
ATOM   3268  CG2 VAL P 218      31.281  37.065  55.593  1.00  0.00      P1   C
ATOM   3269 HG21 VAL P 218      30.569  36.461  56.195  1.00  0.00      P1    
ATOM   3270 HG22 VAL P 218      32.265  36.547  55.590  1.00  0.00      P1    
ATOM   3271 HG23 VAL P 218      31.404  38.044  56.102  1.00  0.00      P1    
ATOM   3272  C   VAL P 218      31.937  39.399  53.944  1.00  0.00      P1   C
ATOM   3273  O   VAL P 218      31.298  40.331  53.463  1.00  0.00      P1   O
ATOM   3274  N   ALA P 219      32.771  39.579  54.989  1.00  0.00      P1   N
ATOM   3275  HN  ALA P 219      33.300  38.836  55.397  1.00  0.00      P1    
ATOM   3276  CA  ALA P 219      32.956  40.876  55.594  1.00  0.00      P1   C
ATOM   3277  HA  ALA P 219      31.997  41.334  55.808  1.00  0.00      P1    
ATOM   3278  CB  ALA P 219      33.762  40.805  56.907  1.00  0.00      P1   C
ATOM   3279  HB1 ALA P 219      33.231  40.155  57.635  1.00  0.00      P1    
ATOM   3280  HB2 ALA P 219      34.771  40.371  56.733  1.00  0.00      P1    
ATOM   3281  HB3 ALA P 219      33.883  41.809  57.368  1.00  0.00      P1    
ATOM   3282  C   ALA P 219      33.678  41.817  54.670  1.00  0.00      P1   C
ATOM   3283  O   ALA P 219      33.349  43.000  54.586  1.00  0.00      P1   O
ATOM   3284  N   TRP P 220      34.716  41.323  53.971  1.00  0.00      P1   N
ATOM   3285  HN  TRP P 220      35.000  40.367  53.970  1.00  0.00      P1    
ATOM   3286  CA  TRP P 220      35.507  42.190  53.150  1.00  0.00      P1   C
ATOM   3287  HA  TRP P 220      35.726  43.072  53.740  1.00  0.00      P1    
ATOM   3288  CB  TRP P 220      36.925  41.656  52.966  1.00  0.00      P1   C
ATOM   3289  HB1 TRP P 220      36.850  40.624  52.556  1.00  0.00      P1    
ATOM   3290  HB2 TRP P 220      37.463  42.266  52.208  1.00  0.00      P1    
ATOM   3291  CG  TRP P 220      37.486  41.682  54.374  1.00  0.00      P1   C
ATOM   3292  CD1 TRP P 220      37.298  40.760  55.360  1.00  0.00      P1   C
ATOM   3293  HD1 TRP P 220      36.773  39.823  55.226  1.00  0.00      P1    
ATOM   3294  NE1 TRP P 220      37.902  41.174  56.520  1.00  0.00      P1   N
ATOM   3295  HE1 TRP P 220      37.958  40.678  57.360  1.00  0.00      P1    
ATOM   3296  CE2 TRP P 220      38.474  42.405  56.298  1.00  0.00      P1   C
ATOM   3297  CD2 TRP P 220      38.235  42.755  54.969  1.00  0.00      P1   C
ATOM   3298  CE3 TRP P 220      38.678  43.941  54.459  1.00  0.00      P1   C
ATOM   3299  HE3 TRP P 220      38.487  44.228  53.434  1.00  0.00      P1    
ATOM   3300  CZ3 TRP P 220      39.378  44.774  55.307  1.00  0.00      P1   C
ATOM   3301  HZ3 TRP P 220      39.746  45.721  54.938  1.00  0.00      P1    
ATOM   3302  CZ2 TRP P 220      39.162  43.234  57.135  1.00  0.00      P1   C
ATOM   3303  HZ2 TRP P 220      39.356  42.982  58.166  1.00  0.00      P1    
ATOM   3304  CH2 TRP P 220      39.616  44.426  56.619  1.00  0.00      P1   C
ATOM   3305  HH2 TRP P 220      40.168  45.101  57.258  1.00  0.00      P1    
ATOM   3306  C   TRP P 220      34.764  42.654  51.931  1.00  0.00      P1   C
ATOM   3307  O   TRP P 220      34.900  43.808  51.528  1.00  0.00      P1   O
ATOM   3308  N   LEU P 221      33.931  41.787  51.326  1.00  0.00      P1   N
ATOM   3309  HN  LEU P 221      33.813  40.832  51.589  1.00  0.00      P1    
ATOM   3310  CA  LEU P 221      33.120  42.198  50.211  1.00  0.00      P1   C
ATOM   3311  HA  LEU P 221      33.774  42.649  49.476  1.00  0.00      P1    
ATOM   3312  CB  LEU P 221      32.300  41.057  49.585  1.00  0.00      P1   C
ATOM   3313  HB1 LEU P 221      31.929  40.421  50.422  1.00  0.00      P1    
ATOM   3314  HB2 LEU P 221      31.395  41.486  49.100  1.00  0.00      P1    
ATOM   3315  CG  LEU P 221      33.100  40.186  48.599  1.00  0.00      P1   C
ATOM   3316  HG  LEU P 221      32.438  39.313  48.384  1.00  0.00      P1    
ATOM   3317  CD1 LEU P 221      33.354  40.951  47.290  1.00  0.00      P1   C
ATOM   3318 HD11 LEU P 221      33.972  40.342  46.596  1.00  0.00      P1    
ATOM   3319 HD12 LEU P 221      32.394  41.190  46.784  1.00  0.00      P1    
ATOM   3320 HD13 LEU P 221      33.892  41.902  47.489  1.00  0.00      P1    
ATOM   3321  CD2 LEU P 221      34.400  39.655  49.224  1.00  0.00      P1   C
ATOM   3322 HD21 LEU P 221      34.945  39.016  48.496  1.00  0.00      P1    
ATOM   3323 HD22 LEU P 221      35.078  40.480  49.522  1.00  0.00      P1    
ATOM   3324 HD23 LEU P 221      34.177  39.043  50.125  1.00  0.00      P1    
ATOM   3325  C   LEU P 221      32.163  43.251  50.669  1.00  0.00      P1   C
ATOM   3326  O   LEU P 221      31.833  44.161  49.912  1.00  0.00      P1   O
ATOM   3327  N   GLU P 222      31.669  43.141  51.918  1.00  0.00      P1   N
ATOM   3328  HN  GLU P 222      31.897  42.415  52.561  1.00  0.00      P1    
ATOM   3329  CA  GLU P 222      30.736  44.107  52.433  1.00  0.00      P1   C
ATOM   3330  HA  GLU P 222      29.916  44.200  51.731  1.00  0.00      P1    
ATOM   3331  CB  GLU P 222      30.183  43.721  53.814  1.00  0.00      P1   C
ATOM   3332  HB1 GLU P 222      29.793  42.679  53.753  1.00  0.00      P1    
ATOM   3333  HB2 GLU P 222      31.011  43.694  54.558  1.00  0.00      P1    
ATOM   3334  CG  GLU P 222      29.072  44.656  54.282  1.00  0.00      P1   C
ATOM   3335  HG1 GLU P 222      29.515  45.594  54.663  1.00  0.00      P1    
ATOM   3336  HG2 GLU P 222      28.376  44.892  53.453  1.00  0.00      P1    
ATOM   3337  CD  GLU P 222      28.341  43.985  55.429  1.00  0.00      P1   C
ATOM   3338  OE1 GLU P 222      28.859  42.967  55.960  1.00  0.00      P1   O
ATOM   3339  OE2 GLU P 222      27.244  44.484  55.791  1.00  0.00      P1   O
ATOM   3340  C   GLU P 222      31.387  45.465  52.544  1.00  0.00      P1   C
ATOM   3341  O   GLU P 222      30.765  46.485  52.248  1.00  0.00      P1   O
ATOM   3342  N   ASP P 223      32.665  45.520  52.968  1.00  0.00      P1   N
ATOM   3343  HN  ASP P 223      33.243  44.732  53.163  1.00  0.00      P1    
ATOM   3344  CA  ASP P 223      33.335  46.773  53.186  1.00  0.00      P1   C
ATOM   3345  HA  ASP P 223      32.685  47.382  53.804  1.00  0.00      P1    
ATOM   3346  CB  ASP P 223      34.705  46.611  53.866  1.00  0.00      P1   C
ATOM   3347  HB1 ASP P 223      34.662  45.761  54.577  1.00  0.00      P1    
ATOM   3348  HB2 ASP P 223      35.491  46.397  53.115  1.00  0.00      P1    
ATOM   3349  CG  ASP P 223      34.991  47.908  54.617  1.00  0.00      P1   C
ATOM   3350  OD1 ASP P 223      34.043  48.723  54.775  1.00  0.00      P1   O
ATOM   3351  OD2 ASP P 223      36.154  48.086  55.067  1.00  0.00      P1   O
ATOM   3352  C   ASP P 223      33.516  47.511  51.887  1.00  0.00      P1   C
ATOM   3353  O   ASP P 223      33.589  48.739  51.873  1.00  0.00      P1   O
ATOM   3354  N   SER P 224      33.681  46.775  50.770  1.00  0.00      P1   N
ATOM   3355  HN  SER P 224      33.681  45.775  50.786  1.00  0.00      P1    
ATOM   3356  CA  SER P 224      33.871  47.344  49.461  1.00  0.00      P1   C
ATOM   3357  HA  SER P 224      34.559  48.168  49.602  1.00  0.00      P1    
ATOM   3358  CB  SER P 224      34.396  46.316  48.446  1.00  0.00      P1   C
ATOM   3359  HB1 SER P 224      35.381  45.944  48.809  1.00  0.00      P1    
ATOM   3360  HB2 SER P 224      33.713  45.438  48.395  1.00  0.00      P1    
ATOM   3361  OG  SER P 224      34.566  46.923  47.173  1.00  0.00      P1   O
ATOM   3362  HG1 SER P 224      35.097  46.318  46.639  1.00  0.00      P1    
ATOM   3363  C   SER P 224      32.595  47.917  48.885  1.00  0.00      P1   C
ATOM   3364  O   SER P 224      32.643  48.819  48.051  1.00  0.00      P1   O
ATOM   3365  N   ASP P 225      31.422  47.380  49.277  1.00  0.00      P1   N
ATOM   3366  HN  ASP P 225      31.328  46.699  49.999  1.00  0.00      P1    
ATOM   3367  CA  ASP P 225      30.160  47.744  48.680  1.00  0.00      P1   C
ATOM   3368  HA  ASP P 225      30.346  47.727  47.612  1.00  0.00      P1    
ATOM   3369  CB  ASP P 225      29.035  46.692  48.896  1.00  0.00      P1   C
ATOM   3370  HB1 ASP P 225      28.126  47.012  48.348  1.00  0.00      P1    
ATOM   3371  HB2 ASP P 225      29.346  45.702  48.507  1.00  0.00      P1    
ATOM   3372  CG  ASP P 225      28.634  46.519  50.360  1.00  0.00      P1   C
ATOM   3373  OD1 ASP P 225      28.717  47.497  51.146  1.00  0.00      P1   O
ATOM   3374  OD2 ASP P 225      28.225  45.379  50.710  1.00  0.00      P1   O
ATOM   3375  C   ASP P 225      29.635  49.122  49.009  1.00  0.00      P1   C
ATOM   3376  O   ASP P 225      29.012  49.745  48.152  1.00  0.00      P1   O
ATOM   3377  N   VAL P 226      29.836  49.666  50.227  1.00  0.00      P1   N
ATOM   3378  HN  VAL P 226      30.396  49.336  50.982  1.00  0.00      P1    
ATOM   3379  CA  VAL P 226      29.147  50.907  50.493  1.00  0.00      P1   C
ATOM   3380  HA  VAL P 226      29.030  51.413  49.543  1.00  0.00      P1    
ATOM   3381  CB  VAL P 226      27.810  50.700  51.145  1.00  0.00      P1   C
ATOM   3382  HB  VAL P 226      27.384  51.709  51.369  1.00  0.00      P1    
ATOM   3383  CG1 VAL P 226      26.894  49.945  50.164  1.00  0.00      P1   C
ATOM   3384 HG11 VAL P 226      25.908  49.743  50.635  1.00  0.00      P1    
ATOM   3385 HG12 VAL P 226      26.706  50.535  49.243  1.00  0.00      P1    
ATOM   3386 HG13 VAL P 226      27.344  48.971  49.877  1.00  0.00      P1    
ATOM   3387  CG2 VAL P 226      28.023  49.967  52.480  1.00  0.00      P1   C
ATOM   3388 HG21 VAL P 226      27.050  49.760  52.974  1.00  0.00      P1    
ATOM   3389 HG22 VAL P 226      28.544  48.999  52.315  1.00  0.00      P1    
ATOM   3390 HG23 VAL P 226      28.632  50.576  53.180  1.00  0.00      P1    
ATOM   3391  C   VAL P 226      29.940  51.812  51.391  1.00  0.00      P1   C
ATOM   3392  O   VAL P 226      31.013  51.465  51.880  1.00  0.00      P1   O
ATOM   3393  N   GLN P 227      29.413  53.039  51.612  1.00  0.00      P1   N
ATOM   3394  HN  GLN P 227      28.561  53.380  51.217  1.00  0.00      P1    
ATOM   3395  CA  GLN P 227      30.084  53.972  52.473  1.00  0.00      P1   C
ATOM   3396  HA  GLN P 227      31.099  54.102  52.117  1.00  0.00      P1    
ATOM   3397  CB  GLN P 227      29.398  55.341  52.613  1.00  0.00      P1   C
ATOM   3398  HB1 GLN P 227      29.345  55.781  51.590  1.00  0.00      P1    
ATOM   3399  HB2 GLN P 227      28.344  55.194  52.943  1.00  0.00      P1    
ATOM   3400  CG  GLN P 227      30.172  56.265  53.556  1.00  0.00      P1   C
ATOM   3401  HG1 GLN P 227      30.069  55.920  54.607  1.00  0.00      P1    
ATOM   3402  HG2 GLN P 227      31.252  56.269  53.303  1.00  0.00      P1    
ATOM   3403  CD  GLN P 227      29.596  57.670  53.460  1.00  0.00      P1   C
ATOM   3404  OE1 GLN P 227      28.486  57.943  53.915  1.00  0.00      P1   O
ATOM   3405  NE2 GLN P 227      30.374  58.592  52.835  1.00  0.00      P1   N
ATOM   3406 HE21 GLN P 227      30.011  59.517  52.769  1.00  0.00      P1    
ATOM   3407 HE22 GLN P 227      31.253  58.322  52.456  1.00  0.00      P1    
ATOM   3408  C   GLN P 227      30.159  53.358  53.834  1.00  0.00      P1   C
ATOM   3409  O   GLN P 227      29.153  52.897  54.366  1.00  0.00      P1   O
ATOM   3410  N   ASN P 228      31.384  53.327  54.402  1.00  0.00      P1   N
ATOM   3411  HN  ASN P 228      32.152  53.725  53.901  1.00  0.00      P1    
ATOM   3412  CA  ASN P 228      31.731  52.772  55.683  1.00  0.00      P1   C
ATOM   3413  HA  ASN P 228      31.232  51.811  55.753  1.00  0.00      P1    
ATOM   3414  CB  ASN P 228      33.246  52.641  55.891  1.00  0.00      P1   C
ATOM   3415  HB1 ASN P 228      33.695  52.312  54.928  1.00  0.00      P1    
ATOM   3416  HB2 ASN P 228      33.687  53.627  56.144  1.00  0.00      P1    
ATOM   3417  CG  ASN P 228      33.444  51.589  56.971  1.00  0.00      P1   C
ATOM   3418  OD1 ASN P 228      32.495  51.181  57.639  1.00  0.00      P1   O
ATOM   3419  ND2 ASN P 228      34.711  51.130  57.146  1.00  0.00      P1   N
ATOM   3420 HD21 ASN P 228      34.853  50.432  57.843  1.00  0.00      P1    
ATOM   3421 HD22 ASN P 228      35.448  51.469  56.569  1.00  0.00      P1    
ATOM   3422  C   ASN P 228      31.184  53.643  56.756  1.00  0.00      P1   C
ATOM   3423  O   ASN P 228      31.000  53.218  57.895  1.00  0.00      P1   O
ATOM   3424  N   SER P 229      30.957  54.931  56.439  1.00  0.00      P1   N
ATOM   3425  HN  SER P 229      31.248  55.431  55.623  1.00  0.00      P1    
ATOM   3426  CA  SER P 229      30.206  55.713  57.367  1.00  0.00      P1   C
ATOM   3427  HA  SER P 229      30.501  55.484  58.382  1.00  0.00      P1    
ATOM   3428  CB  SER P 229      30.143  57.210  57.019  1.00  0.00      P1   C
ATOM   3429  HB1 SER P 229      29.767  57.307  55.975  1.00  0.00      P1    
ATOM   3430  HB2 SER P 229      29.414  57.731  57.680  1.00  0.00      P1    
ATOM   3431  OG  SER P 229      31.436  57.791  57.105  1.00  0.00      P1   O
ATOM   3432  HG1 SER P 229      31.389  58.652  56.671  1.00  0.00      P1    
ATOM   3433  C   SER P 229      28.837  55.142  57.162  1.00  0.00      P1   C
ATOM   3434  O   SER P 229      28.605  54.282  56.345  1.00  0.00      P1   O
ATOM   3435  N   TRP P 230      27.835  55.479  57.923  1.00  0.00      P1   N
ATOM   3436  HN  TRP P 230      27.849  56.074  58.723  1.00  0.00      P1    
ATOM   3437  CA  TRP P 230      26.544  54.940  57.588  1.00  0.00      P1   C
ATOM   3438  HA  TRP P 230      25.828  55.412  58.251  1.00  0.00      P1    
ATOM   3439  CB  TRP P 230      26.074  55.264  56.149  1.00  0.00      P1   C
ATOM   3440  HB1 TRP P 230      26.070  56.371  56.033  1.00  0.00      P1    
ATOM   3441  HB2 TRP P 230      26.806  54.865  55.414  1.00  0.00      P1    
ATOM   3442  CG  TRP P 230      24.684  54.783  55.804  1.00  0.00      P1   C
ATOM   3443  CD1 TRP P 230      24.269  53.586  55.299  1.00  0.00      P1   C
ATOM   3444  HD1 TRP P 230      24.919  52.744  55.102  1.00  0.00      P1    
ATOM   3445  NE1 TRP P 230      22.906  53.599  55.121  1.00  0.00      P1   N
ATOM   3446  HE1 TRP P 230      22.352  52.859  54.806  1.00  0.00      P1    
ATOM   3447  CE2 TRP P 230      22.423  54.830  55.513  1.00  0.00      P1   C
ATOM   3448  CD2 TRP P 230      23.508  55.594  55.945  1.00  0.00      P1   C
ATOM   3449  CE3 TRP P 230      23.346  56.873  56.392  1.00  0.00      P1   C
ATOM   3450  HE3 TRP P 230      24.184  57.474  56.717  1.00  0.00      P1    
ATOM   3451  CZ3 TRP P 230      22.065  57.378  56.407  1.00  0.00      P1   C
ATOM   3452  HZ3 TRP P 230      21.895  58.387  56.757  1.00  0.00      P1    
ATOM   3453  CZ2 TRP P 230      21.154  55.337  55.523  1.00  0.00      P1   C
ATOM   3454  HZ2 TRP P 230      20.299  54.768  55.192  1.00  0.00      P1    
ATOM   3455  CH2 TRP P 230      20.990  56.626  55.981  1.00  0.00      P1   C
ATOM   3456  HH2 TRP P 230      19.997  57.053  56.004  1.00  0.00      P1    
ATOM   3457  C   TRP P 230      26.449  53.448  57.827  1.00  0.00      P1   C
ATOM   3458  O   TRP P 230      25.360  52.888  57.717  1.00  0.00      P1   O
ATOM   3459  N   TYR P 231      27.549  52.746  58.185  1.00  0.00      P1   N
ATOM   3460  HN  TYR P 231      28.470  53.117  58.292  1.00  0.00      P1    
ATOM   3461  CA  TYR P 231      27.439  51.332  58.448  1.00  0.00      P1   C
ATOM   3462  HA  TYR P 231      26.405  51.100  58.674  1.00  0.00      P1    
ATOM   3463  CB  TYR P 231      28.048  50.478  57.324  1.00  0.00      P1   C
ATOM   3464  HB1 TYR P 231      27.716  50.879  56.341  1.00  0.00      P1    
ATOM   3465  HB2 TYR P 231      29.158  50.535  57.344  1.00  0.00      P1    
ATOM   3466  CG  TYR P 231      27.542  49.092  57.499  1.00  0.00      P1   C
ATOM   3467  CD1 TYR P 231      26.324  48.760  56.960  1.00  0.00      P1   C
ATOM   3468  HD1 TYR P 231      25.747  49.509  56.435  1.00  0.00      P1    
ATOM   3469  CE1 TYR P 231      25.820  47.494  57.098  1.00  0.00      P1   C
ATOM   3470  HE1 TYR P 231      24.859  47.237  56.679  1.00  0.00      P1    
ATOM   3471  CZ  TYR P 231      26.537  46.547  57.780  1.00  0.00      P1   C
ATOM   3472  OH  TYR P 231      26.004  45.250  57.913  1.00  0.00      P1   O
ATOM   3473  HH  TYR P 231      26.666  44.710  58.350  1.00  0.00      P1    
ATOM   3474  CD2 TYR P 231      28.260  48.139  58.186  1.00  0.00      P1   C
ATOM   3475  HD2 TYR P 231      29.201  48.402  58.650  1.00  0.00      P1    
ATOM   3476  CE2 TYR P 231      27.758  46.868  58.325  1.00  0.00      P1   C
ATOM   3477  HE2 TYR P 231      28.316  46.129  58.881  1.00  0.00      P1    
ATOM   3478  C   TYR P 231      28.233  51.076  59.695  1.00  0.00      P1   C
ATOM   3479  O   TYR P 231      29.428  51.355  59.747  1.00  0.00      P1   O
ATOM   3480  N   GLU P 232      27.586  50.512  60.730  1.00  0.00      P1   N
ATOM   3481  HN  GLU P 232      26.639  50.210  60.665  1.00  0.00      P1    
ATOM   3482  CA  GLU P 232      28.183  50.289  62.016  1.00  0.00      P1   C
ATOM   3483  HA  GLU P 232      28.977  51.010  62.164  1.00  0.00      P1    
ATOM   3484  CB  GLU P 232      27.103  50.371  63.100  1.00  0.00      P1   C
ATOM   3485  HB1 GLU P 232      26.474  51.268  62.897  1.00  0.00      P1    
ATOM   3486  HB2 GLU P 232      26.420  49.496  63.019  1.00  0.00      P1    
ATOM   3487  CG  GLU P 232      27.618  50.467  64.523  1.00  0.00      P1   C
ATOM   3488  HG1 GLU P 232      28.108  49.517  64.803  1.00  0.00      P1    
ATOM   3489  HG2 GLU P 232      28.345  51.297  64.627  1.00  0.00      P1    
ATOM   3490  CD  GLU P 232      26.400  50.667  65.411  1.00  0.00      P1   C
ATOM   3491  OE1 GLU P 232      25.595  51.579  65.086  1.00  0.00      P1   O
ATOM   3492  OE2 GLU P 232      26.247  49.919  66.414  1.00  0.00      P1   O
ATOM   3493  C   GLU P 232      28.810  48.922  62.050  1.00  0.00      P1   C
ATOM   3494  O   GLU P 232      28.470  48.054  61.249  1.00  0.00      P1   O
ATOM   3495  N   THR P 233      29.768  48.700  62.980  1.00  0.00      P1   N
ATOM   3496  HN  THR P 233      30.112  49.376  63.631  1.00  0.00      P1    
ATOM   3497  CA  THR P 233      30.383  47.405  63.093  1.00  0.00      P1   C
ATOM   3498  HA  THR P 233      30.666  47.097  62.095  1.00  0.00      P1    
ATOM   3499  CB  THR P 233      31.648  47.367  63.913  1.00  0.00      P1   C
ATOM   3500  HB  THR P 233      32.388  48.006  63.372  1.00  0.00      P1    
ATOM   3501  OG1 THR P 233      32.174  46.049  63.960  1.00  0.00      P1   O
ATOM   3502  HG1 THR P 233      32.965  46.108  64.506  1.00  0.00      P1    
ATOM   3503  CG2 THR P 233      31.393  47.911  65.314  1.00  0.00      P1   C
ATOM   3504 HG21 THR P 233      32.342  47.992  65.885  1.00  0.00      P1    
ATOM   3505 HG22 THR P 233      30.939  48.924  65.260  1.00  0.00      P1    
ATOM   3506 HG23 THR P 233      30.702  47.250  65.880  1.00  0.00      P1    
ATOM   3507  C   THR P 233      29.342  46.433  63.560  1.00  0.00      P1   C
ATOM   3508  O   THR P 233      29.370  45.261  63.189  1.00  0.00      P1   O
ATOM   3509  N   LEU P 234      28.387  46.904  64.388  1.00  0.00      P1   N
ATOM   3510  HN  LEU P 234      28.361  47.843  64.723  1.00  0.00      P1    
ATOM   3511  CA  LEU P 234      27.312  46.079  64.862  1.00  0.00      P1   C
ATOM   3512  HA  LEU P 234      27.736  45.180  65.291  1.00  0.00      P1    
ATOM   3513  CB  LEU P 234      26.441  46.849  65.881  1.00  0.00      P1   C
ATOM   3514  HB1 LEU P 234      27.115  47.186  66.702  1.00  0.00      P1    
ATOM   3515  HB2 LEU P 234      26.055  47.775  65.400  1.00  0.00      P1    
ATOM   3516  CG  LEU P 234      25.267  46.082  66.525  1.00  0.00      P1   C
ATOM   3517  HG  LEU P 234      25.714  45.149  66.946  1.00  0.00      P1    
ATOM   3518  CD1 LEU P 234      24.646  46.913  67.660  1.00  0.00      P1   C
ATOM   3519 HD11 LEU P 234      23.770  46.386  68.095  1.00  0.00      P1    
ATOM   3520 HD12 LEU P 234      25.387  47.085  68.470  1.00  0.00      P1    
ATOM   3521 HD13 LEU P 234      24.304  47.900  67.282  1.00  0.00      P1    
ATOM   3522  CD2 LEU P 234      24.198  45.676  65.499  1.00  0.00      P1   C
ATOM   3523 HD21 LEU P 234      23.380  45.111  65.997  1.00  0.00      P1    
ATOM   3524 HD22 LEU P 234      23.745  46.560  65.007  1.00  0.00      P1    
ATOM   3525 HD23 LEU P 234      24.640  45.027  64.713  1.00  0.00      P1    
ATOM   3526  C   LEU P 234      26.494  45.670  63.670  1.00  0.00      P1   C
ATOM   3527  O   LEU P 234      26.096  44.511  63.551  1.00  0.00      P1   O
ATOM   3528  N   ASN P 235      26.242  46.610  62.736  1.00  0.00      P1   N
ATOM   3529  HN  ASN P 235      26.588  47.546  62.788  1.00  0.00      P1    
ATOM   3530  CA  ASN P 235      25.443  46.334  61.573  1.00  0.00      P1   C
ATOM   3531  HA  ASN P 235      24.496  45.936  61.920  1.00  0.00      P1    
ATOM   3532  CB  ASN P 235      25.329  47.531  60.609  1.00  0.00      P1   C
ATOM   3533  HB1 ASN P 235      26.354  47.923  60.430  1.00  0.00      P1    
ATOM   3534  HB2 ASN P 235      24.923  47.201  59.631  1.00  0.00      P1    
ATOM   3535  CG  ASN P 235      24.472  48.615  61.246  1.00  0.00      P1   C
ATOM   3536  OD1 ASN P 235      23.696  48.351  62.163  1.00  0.00      P1   O
ATOM   3537  ND2 ASN P 235      24.607  49.870  60.739  1.00  0.00      P1   N
ATOM   3538 HD21 ASN P 235      24.060  50.592  61.154  1.00  0.00      P1    
ATOM   3539 HD22 ASN P 235      25.254  50.043  60.003  1.00  0.00      P1    
ATOM   3540  C   ASN P 235      26.124  45.263  60.791  1.00  0.00      P1   C
ATOM   3541  O   ASN P 235      25.477  44.360  60.266  1.00  0.00      P1   O
ATOM   3542  N   GLN P 236      27.461  45.348  60.682  1.00  0.00      P1   N
ATOM   3543  HN  GLN P 236      28.016  46.050  61.125  1.00  0.00      P1    
ATOM   3544  CA  GLN P 236      28.207  44.410  59.899  1.00  0.00      P1   C
ATOM   3545  HA  GLN P 236      27.735  44.336  58.927  1.00  0.00      P1    
ATOM   3546  CB  GLN P 236      29.692  44.794  59.750  1.00  0.00      P1   C
ATOM   3547  HB1 GLN P 236      29.717  45.828  59.333  1.00  0.00      P1    
ATOM   3548  HB2 GLN P 236      30.161  44.854  60.759  1.00  0.00      P1    
ATOM   3549  CG  GLN P 236      30.474  43.849  58.834  1.00  0.00      P1   C
ATOM   3550  HG1 GLN P 236      30.536  42.835  59.285  1.00  0.00      P1    
ATOM   3551  HG2 GLN P 236      29.973  43.753  57.849  1.00  0.00      P1    
ATOM   3552  CD  GLN P 236      31.891  44.389  58.670  1.00  0.00      P1   C
ATOM   3553  OE1 GLN P 236      32.536  44.793  59.637  1.00  0.00      P1   O
ATOM   3554  NE2 GLN P 236      32.388  44.403  57.404  1.00  0.00      P1   N
ATOM   3555 HE21 GLN P 236      33.314  44.750  57.288  1.00  0.00      P1    
ATOM   3556 HE22 GLN P 236      31.823  44.091  56.647  1.00  0.00      P1    
ATOM   3557  C   GLN P 236      28.126  43.063  60.542  1.00  0.00      P1   C
ATOM   3558  O   GLN P 236      27.998  42.053  59.852  1.00  0.00      P1   O
ATOM   3559  N   GLN P 237      28.177  43.021  61.891  1.00  0.00      P1   N
ATOM   3560  HN  GLN P 237      28.227  43.831  62.472  1.00  0.00      P1    
ATOM   3561  CA  GLN P 237      28.163  41.776  62.607  1.00  0.00      P1   C
ATOM   3562  HA  GLN P 237      28.975  41.163  62.236  1.00  0.00      P1    
ATOM   3563  CB  GLN P 237      28.181  41.966  64.131  1.00  0.00      P1   C
ATOM   3564  HB1 GLN P 237      29.108  42.535  64.374  1.00  0.00      P1    
ATOM   3565  HB2 GLN P 237      27.329  42.618  64.432  1.00  0.00      P1    
ATOM   3566  CG  GLN P 237      28.167  40.648  64.908  1.00  0.00      P1   C
ATOM   3567  HG1 GLN P 237      27.314  40.015  64.582  1.00  0.00      P1    
ATOM   3568  HG2 GLN P 237      29.102  40.077  64.731  1.00  0.00      P1    
ATOM   3569  CD  GLN P 237      27.995  40.971  66.385  1.00  0.00      P1   C
ATOM   3570  OE1 GLN P 237      28.090  40.094  67.242  1.00  0.00      P1   O
ATOM   3571  NE2 GLN P 237      27.726  42.266  66.697  1.00  0.00      P1   N
ATOM   3572 HE21 GLN P 237      27.617  42.483  67.663  1.00  0.00      P1    
ATOM   3573 HE22 GLN P 237      27.631  42.940  65.972  1.00  0.00      P1    
ATOM   3574  C   GLN P 237      26.885  41.064  62.299  1.00  0.00      P1   C
ATOM   3575  O   GLN P 237      26.887  39.876  61.983  1.00  0.00      P1   O
ATOM   3576  N   TYR P 238      25.751  41.785  62.358  1.00  0.00      P1   N
ATOM   3577  HN  TYR P 238      25.719  42.760  62.574  1.00  0.00      P1    
ATOM   3578  CA  TYR P 238      24.471  41.187  62.108  1.00  0.00      P1   C
ATOM   3579  HA  TYR P 238      24.407  40.310  62.741  1.00  0.00      P1    
ATOM   3580  CB  TYR P 238      23.289  42.117  62.406  1.00  0.00      P1   C
ATOM   3581  HB1 TYR P 238      23.527  43.138  62.036  1.00  0.00      P1    
ATOM   3582  HB2 TYR P 238      22.377  41.777  61.870  1.00  0.00      P1    
ATOM   3583  CG  TYR P 238      23.178  42.090  63.887  1.00  0.00      P1   C
ATOM   3584  CD1 TYR P 238      24.029  42.829  64.671  1.00  0.00      P1   C
ATOM   3585  HD1 TYR P 238      24.799  43.432  64.209  1.00  0.00      P1    
ATOM   3586  CE1 TYR P 238      23.923  42.791  66.040  1.00  0.00      P1   C
ATOM   3587  HE1 TYR P 238      24.594  43.368  66.659  1.00  0.00      P1    
ATOM   3588  CZ  TYR P 238      22.962  42.009  66.631  1.00  0.00      P1   C
ATOM   3589  OH  TYR P 238      22.853  41.972  68.036  1.00  0.00      P1   O
ATOM   3590  HH  TYR P 238      22.088  41.434  68.251  1.00  0.00      P1    
ATOM   3591  CD2 TYR P 238      22.222  41.305  64.487  1.00  0.00      P1   C
ATOM   3592  HD2 TYR P 238      21.576  40.683  63.882  1.00  0.00      P1    
ATOM   3593  CE2 TYR P 238      22.109  41.263  65.855  1.00  0.00      P1   C
ATOM   3594  HE2 TYR P 238      21.365  40.628  66.312  1.00  0.00      P1    
ATOM   3595  C   TYR P 238      24.375  40.717  60.693  1.00  0.00      P1   C
ATOM   3596  O   TYR P 238      23.764  39.685  60.427  1.00  0.00      P1   O
ATOM   3597  N   HSE P 239      24.926  41.483  59.734  1.00  0.00      P1   N
ATOM   3598  HN  HSE P 239      25.414  42.342  59.883  1.00  0.00      P1    
ATOM   3599  CA  HSE P 239      24.837  41.082  58.355  1.00  0.00      P1   C
ATOM   3600  HA  HSE P 239      23.794  40.878  58.147  1.00  0.00      P1    
ATOM   3601  CB  HSE P 239      25.416  42.121  57.374  1.00  0.00      P1   C
ATOM   3602  HB1 HSE P 239      24.922  43.095  57.577  1.00  0.00      P1    
ATOM   3603  HB2 HSE P 239      26.499  42.258  57.576  1.00  0.00      P1    
ATOM   3604  ND1 HSE P 239      24.040  42.085  55.232  1.00  0.00      P1   N
ATOM   3605  CG  HSE P 239      25.178  41.755  55.934  1.00  0.00      P1   C
ATOM   3606  CE1 HSE P 239      24.192  41.583  53.980  1.00  0.00      P1   C
ATOM   3607  HE1 HSE P 239      23.452  41.675  53.181  1.00  0.00      P1    
ATOM   3608  NE2 HSE P 239      25.344  40.956  53.829  1.00  0.00      P1   N
ATOM   3609  HE2 HSE P 239      25.710  40.480  53.030  1.00  0.00      P1    
ATOM   3610  CD2 HSE P 239      25.963  41.066  55.061  1.00  0.00      P1   C
ATOM   3611  HD2 HSE P 239      26.936  40.619  55.208  1.00  0.00      P1    
ATOM   3612  C   HSE P 239      25.592  39.801  58.127  1.00  0.00      P1   C
ATOM   3613  O   HSE P 239      25.052  38.846  57.568  1.00  0.00      P1   O
ATOM   3614  N   HSE P 240      26.863  39.733  58.573  1.00  0.00      P1   N
ATOM   3615  HN  HSE P 240      27.339  40.461  59.063  1.00  0.00      P1    
ATOM   3616  CA  HSE P 240      27.651  38.547  58.359  1.00  0.00      P1   C
ATOM   3617  HA  HSE P 240      27.620  38.335  57.297  1.00  0.00      P1    
ATOM   3618  CB  HSE P 240      29.081  38.600  58.905  1.00  0.00      P1   C
ATOM   3619  HB1 HSE P 240      29.703  39.166  58.179  1.00  0.00      P1    
ATOM   3620  HB2 HSE P 240      29.093  39.170  59.857  1.00  0.00      P1    
ATOM   3621  ND1 HSE P 240      29.896  36.354  57.994  1.00  0.00      P1   N
ATOM   3622  CG  HSE P 240      29.571  37.186  59.043  1.00  0.00      P1   C
ATOM   3623  CE1 HSE P 240      30.200  35.144  58.533  1.00  0.00      P1   C
ATOM   3624  HE1 HSE P 240      30.492  34.263  57.955  1.00  0.00      P1    
ATOM   3625  NE2 HSE P 240      30.098  35.143  59.850  1.00  0.00      P1   N
ATOM   3626  HE2 HSE P 240      30.244  34.397  60.499  1.00  0.00      P1    
ATOM   3627  CD2 HSE P 240      29.701  36.429  60.169  1.00  0.00      P1   C
ATOM   3628  HD2 HSE P 240      29.534  36.692  61.204  1.00  0.00      P1    
ATOM   3629  C   HSE P 240      27.058  37.370  59.058  1.00  0.00      P1   C
ATOM   3630  O   HSE P 240      27.001  36.274  58.500  1.00  0.00      P1   O
ATOM   3631  N   VAL P 241      26.607  37.562  60.309  1.00  0.00      P1   N
ATOM   3632  HN  VAL P 241      26.569  38.432  60.793  1.00  0.00      P1    
ATOM   3633  CA  VAL P 241      26.124  36.443  61.063  1.00  0.00      P1   C
ATOM   3634  HA  VAL P 241      26.914  35.705  61.123  1.00  0.00      P1    
ATOM   3635  CB  VAL P 241      25.630  36.816  62.428  1.00  0.00      P1   C
ATOM   3636  HB  VAL P 241      24.852  37.608  62.300  1.00  0.00      P1    
ATOM   3637  CG1 VAL P 241      25.014  35.567  63.080  1.00  0.00      P1   C
ATOM   3638 HG11 VAL P 241      24.672  35.800  64.112  1.00  0.00      P1    
ATOM   3639 HG12 VAL P 241      24.132  35.202  62.514  1.00  0.00      P1    
ATOM   3640 HG13 VAL P 241      25.762  34.747  63.142  1.00  0.00      P1    
ATOM   3641  CG2 VAL P 241      26.805  37.410  63.221  1.00  0.00      P1   C
ATOM   3642 HG21 VAL P 241      26.492  37.664  64.256  1.00  0.00      P1    
ATOM   3643 HG22 VAL P 241      27.644  36.684  63.278  1.00  0.00      P1    
ATOM   3644 HG23 VAL P 241      27.181  38.340  62.746  1.00  0.00      P1    
ATOM   3645  C   VAL P 241      24.982  35.818  60.329  1.00  0.00      P1   C
ATOM   3646  O   VAL P 241      24.912  34.595  60.224  1.00  0.00      P1   O
ATOM   3647  N   ASP P 242      24.047  36.637  59.809  1.00  0.00      P1   N
ATOM   3648  HN  ASP P 242      24.031  37.633  59.846  1.00  0.00      P1    
ATOM   3649  CA  ASP P 242      22.920  36.085  59.111  1.00  0.00      P1   C
ATOM   3650  HA  ASP P 242      22.515  35.286  59.721  1.00  0.00      P1    
ATOM   3651  CB  ASP P 242      21.823  37.115  58.771  1.00  0.00      P1   C
ATOM   3652  HB1 ASP P 242      20.956  36.590  58.322  1.00  0.00      P1    
ATOM   3653  HB2 ASP P 242      21.480  37.636  59.686  1.00  0.00      P1    
ATOM   3654  CG  ASP P 242      22.346  38.133  57.765  1.00  0.00      P1   C
ATOM   3655  OD1 ASP P 242      22.453  37.776  56.562  1.00  0.00      P1   O
ATOM   3656  OD2 ASP P 242      22.627  39.288  58.183  1.00  0.00      P1   O
ATOM   3657  C   ASP P 242      23.376  35.461  57.828  1.00  0.00      P1   C
ATOM   3658  O   ASP P 242      22.867  34.422  57.415  1.00  0.00      P1   O
ATOM   3659  N   LYS P 243      24.360  36.086  57.161  1.00  0.00      P1   N
ATOM   3660  HN  LYS P 243      24.832  36.893  57.512  1.00  0.00      P1    
ATOM   3661  CA  LYS P 243      24.807  35.630  55.879  1.00  0.00      P1   C
ATOM   3662  HA  LYS P 243      23.932  35.581  55.242  1.00  0.00      P1    
ATOM   3663  CB  LYS P 243      25.900  36.525  55.278  1.00  0.00      P1   C
ATOM   3664  HB1 LYS P 243      25.470  37.549  55.184  1.00  0.00      P1    
ATOM   3665  HB2 LYS P 243      26.742  36.605  56.002  1.00  0.00      P1    
ATOM   3666  CG  LYS P 243      26.382  36.040  53.910  1.00  0.00      P1   C
ATOM   3667  HG1 LYS P 243      26.966  35.100  54.041  1.00  0.00      P1    
ATOM   3668  HG2 LYS P 243      25.496  35.796  53.279  1.00  0.00      P1    
ATOM   3669  CD  LYS P 243      27.262  37.055  53.188  1.00  0.00      P1   C
ATOM   3670  HD1 LYS P 243      26.662  37.976  53.009  1.00  0.00      P1    
ATOM   3671  HD2 LYS P 243      28.102  37.331  53.867  1.00  0.00      P1    
ATOM   3672  CE  LYS P 243      27.824  36.534  51.865  1.00  0.00      P1   C
ATOM   3673  HE1 LYS P 243      28.504  35.672  52.043  1.00  0.00      P1    
ATOM   3674  HE2 LYS P 243      27.001  36.200  51.195  1.00  0.00      P1    
ATOM   3675  NZ  LYS P 243      28.584  37.608  51.189  1.00  0.00      P1   N
ATOM   3676  HZ1 LYS P 243      28.970  37.258  50.288  1.00  0.00      P1    
ATOM   3677  HZ2 LYS P 243      27.955  38.416  51.005  1.00  0.00      P1    
ATOM   3678  HZ3 LYS P 243      29.365  37.917  51.802  1.00  0.00      P1    
ATOM   3679  C   LYS P 243      25.388  34.251  55.948  1.00  0.00      P1   C
ATOM   3680  O   LYS P 243      25.122  33.436  55.066  1.00  0.00      P1   O
ATOM   3681  N   ARG P 244      26.210  33.945  56.974  1.00  0.00      P1   N
ATOM   3682  HN  ARG P 244      26.402  34.545  57.747  1.00  0.00      P1    
ATOM   3683  CA  ARG P 244      26.867  32.665  56.971  1.00  0.00      P1   C
ATOM   3684  HA  ARG P 244      26.563  32.120  56.085  1.00  0.00      P1    
ATOM   3685  CB  ARG P 244      28.396  32.860  57.013  1.00  0.00      P1   C
ATOM   3686  HB1 ARG P 244      28.664  33.445  56.101  1.00  0.00      P1    
ATOM   3687  HB2 ARG P 244      28.666  33.503  57.880  1.00  0.00      P1    
ATOM   3688  CG  ARG P 244      29.275  31.608  57.017  1.00  0.00      P1   C
ATOM   3689  HG1 ARG P 244      29.259  31.168  58.038  1.00  0.00      P1    
ATOM   3690  HG2 ARG P 244      28.815  30.841  56.353  1.00  0.00      P1    
ATOM   3691  CD  ARG P 244      30.686  31.928  56.516  1.00  0.00      P1   C
ATOM   3692  HD1 ARG P 244      30.706  31.868  55.404  1.00  0.00      P1    
ATOM   3693  HD2 ARG P 244      31.008  32.950  56.824  1.00  0.00      P1    
ATOM   3694  NE  ARG P 244      31.655  30.955  57.098  1.00  0.00      P1   N
ATOM   3695  HE  ARG P 244      31.707  30.092  56.583  1.00  0.00      P1    
ATOM   3696  CZ  ARG P 244      32.341  31.321  58.221  1.00  0.00      P1   C
ATOM   3697  NH1 ARG P 244      31.976  32.456  58.884  1.00  0.00      P1   N
ATOM   3698 HH11 ARG P 244      32.475  32.754  59.686  1.00  0.00      P1    
ATOM   3699 HH12 ARG P 244      31.281  33.026  58.440  1.00  0.00      P1    
ATOM   3700  NH2 ARG P 244      33.416  30.598  58.654  1.00  0.00      P1   N
ATOM   3701 HH21 ARG P 244      33.849  30.824  59.515  1.00  0.00      P1    
ATOM   3702 HH22 ARG P 244      33.595  29.740  58.191  1.00  0.00      P1    
ATOM   3703  C   ARG P 244      26.426  31.845  58.153  1.00  0.00      P1   C
ATOM   3704  O   ARG P 244      27.187  31.046  58.697  1.00  0.00      P1   O
ATOM   3705  N   ILE P 245      25.136  31.937  58.508  1.00  0.00      P1   N
ATOM   3706  HN  ILE P 245      24.471  32.499  58.021  1.00  0.00      P1    
ATOM   3707  CA  ILE P 245      24.596  31.228  59.631  1.00  0.00      P1   C
ATOM   3708  HA  ILE P 245      25.206  31.474  60.491  1.00  0.00      P1    
ATOM   3709  CB  ILE P 245      23.135  31.508  59.840  1.00  0.00      P1   C
ATOM   3710  HB  ILE P 245      23.076  32.621  59.949  1.00  0.00      P1    
ATOM   3711  CG2 ILE P 245      22.382  30.994  58.604  1.00  0.00      P1   C
ATOM   3712 HG21 ILE P 245      21.319  31.313  58.633  1.00  0.00      P1    
ATOM   3713 HG22 ILE P 245      22.829  31.398  57.672  1.00  0.00      P1    
ATOM   3714 HG23 ILE P 245      22.409  29.885  58.555  1.00  0.00      P1    
ATOM   3715  CG1 ILE P 245      22.640  30.910  61.170  1.00  0.00      P1   C
ATOM   3716 HG11 ILE P 245      21.529  30.956  61.213  1.00  0.00      P1    
ATOM   3717 HG12 ILE P 245      22.927  29.834  61.211  1.00  0.00      P1    
ATOM   3718  CD  ILE P 245      23.214  31.601  62.405  1.00  0.00      P1   C
ATOM   3719  HD1 ILE P 245      22.867  31.090  63.329  1.00  0.00      P1    
ATOM   3720  HD2 ILE P 245      24.325  31.574  62.389  1.00  0.00      P1    
ATOM   3721  HD3 ILE P 245      22.888  32.661  62.456  1.00  0.00      P1    
ATOM   3722  C   ILE P 245      24.750  29.758  59.397  1.00  0.00      P1   C
ATOM   3723  O   ILE P 245      24.974  28.989  60.331  1.00  0.00      P1   O
ATOM   3724  N   SER P 246      24.609  29.318  58.137  1.00  0.00      P1   N
ATOM   3725  HN  SER P 246      24.461  29.895  57.334  1.00  0.00      P1    
ATOM   3726  CA  SER P 246      24.665  27.916  57.850  1.00  0.00      P1   C
ATOM   3727  HA  SER P 246      23.889  27.452  58.445  1.00  0.00      P1    
ATOM   3728  CB  SER P 246      24.527  27.622  56.345  1.00  0.00      P1   C
ATOM   3729  HB1 SER P 246      25.356  28.142  55.813  1.00  0.00      P1    
ATOM   3730  HB2 SER P 246      24.647  26.532  56.150  1.00  0.00      P1    
ATOM   3731  OG  SER P 246      23.282  28.110  55.866  1.00  0.00      P1   O
ATOM   3732  HG1 SER P 246      23.330  28.110  54.902  1.00  0.00      P1    
ATOM   3733  C   SER P 246      25.979  27.339  58.300  1.00  0.00      P1   C
ATOM   3734  O   SER P 246      25.992  26.285  58.937  1.00  0.00      P1   O
ATOM   3735  N   HSE P 247      27.116  27.979  57.939  1.00  0.00      P1   N
ATOM   3736  HN  HSE P 247      27.154  28.841  57.435  1.00  0.00      P1    
ATOM   3737  CA  HSE P 247      28.406  27.430  58.275  1.00  0.00      P1   C
ATOM   3738  HA  HSE P 247      28.317  26.377  58.036  1.00  0.00      P1    
ATOM   3739  CB  HSE P 247      29.596  27.999  57.504  1.00  0.00      P1   C
ATOM   3740  HB1 HSE P 247      29.558  27.594  56.470  1.00  0.00      P1    
ATOM   3741  HB2 HSE P 247      29.493  29.102  57.425  1.00  0.00      P1    
ATOM   3742  ND1 HSE P 247      31.113  26.209  58.459  1.00  0.00      P1   N
ATOM   3743  CG  HSE P 247      30.807  27.533  58.243  1.00  0.00      P1   C
ATOM   3744  CE1 HSE P 247      32.209  26.185  59.256  1.00  0.00      P1   C
ATOM   3745  HE1 HSE P 247      32.696  25.274  59.614  1.00  0.00      P1    
ATOM   3746  NE2 HSE P 247      32.628  27.397  59.564  1.00  0.00      P1   N
ATOM   3747  HE2 HSE P 247      33.391  27.678  60.145  1.00  0.00      P1    
ATOM   3748  CD2 HSE P 247      31.746  28.244  58.921  1.00  0.00      P1   C
ATOM   3749  HD2 HSE P 247      31.870  29.313  59.018  1.00  0.00      P1    
ATOM   3750  C   HSE P 247      28.838  27.522  59.711  1.00  0.00      P1   C
ATOM   3751  O   HSE P 247      29.228  26.519  60.307  1.00  0.00      P1   O
ATOM   3752  N   ALA P 248      28.812  28.730  60.308  1.00  0.00      P1   N
ATOM   3753  HN  ALA P 248      28.442  29.565  59.901  1.00  0.00      P1    
ATOM   3754  CA  ALA P 248      29.347  28.875  61.634  1.00  0.00      P1   C
ATOM   3755  HA  ALA P 248      29.169  27.996  62.243  1.00  0.00      P1    
ATOM   3756  CB  ALA P 248      30.845  29.227  61.661  1.00  0.00      P1   C
ATOM   3757  HB1 ALA P 248      31.432  28.393  61.219  1.00  0.00      P1    
ATOM   3758  HB2 ALA P 248      31.051  30.143  61.065  1.00  0.00      P1    
ATOM   3759  HB3 ALA P 248      31.208  29.390  62.699  1.00  0.00      P1    
ATOM   3760  C   ALA P 248      28.630  30.000  62.299  1.00  0.00      P1   C
ATOM   3761  O   ALA P 248      27.829  30.696  61.676  1.00  0.00      P1   O
ATOM   3762  N   SER P 249      28.892  30.194  63.607  1.00  0.00      P1   N
ATOM   3763  HN  SER P 249      29.540  29.680  64.169  1.00  0.00      P1    
ATOM   3764  CA  SER P 249      28.199  31.228  64.309  1.00  0.00      P1   C
ATOM   3765  HA  SER P 249      27.420  31.599  63.656  1.00  0.00      P1    
ATOM   3766  CB  SER P 249      27.722  30.766  65.694  1.00  0.00      P1   C
ATOM   3767  HB1 SER P 249      28.619  30.499  66.298  1.00  0.00      P1    
ATOM   3768  HB2 SER P 249      27.207  31.599  66.224  1.00  0.00      P1    
ATOM   3769  OG  SER P 249      26.888  29.627  65.557  1.00  0.00      P1   O
ATOM   3770  HG1 SER P 249      26.794  29.237  66.435  1.00  0.00      P1    
ATOM   3771  C   SER P 249      29.159  32.350  64.538  1.00  0.00      P1   C
ATOM   3772  O   SER P 249      30.138  32.197  65.266  1.00  0.00      P1   O
ATOM   3773  N   HSE P 250      28.891  33.522  63.927  1.00  0.00      P1   N
ATOM   3774  HN  HSE P 250      28.122  33.706  63.316  1.00  0.00      P1    
ATOM   3775  CA  HSE P 250      29.757  34.641  64.138  1.00  0.00      P1   C
ATOM   3776  HA  HSE P 250      30.788  34.318  64.060  1.00  0.00      P1    
ATOM   3777  CB  HSE P 250      29.445  35.848  63.236  1.00  0.00      P1   C
ATOM   3778  HB1 HSE P 250      29.498  35.508  62.179  1.00  0.00      P1    
ATOM   3779  HB2 HSE P 250      28.403  36.186  63.417  1.00  0.00      P1    
ATOM   3780  ND1 HSE P 250      31.564  37.147  62.680  1.00  0.00      P1   N
ATOM   3781  CG  HSE P 250      30.417  36.974  63.424  1.00  0.00      P1   C
ATOM   3782  CE1 HSE P 250      32.177  38.259  63.159  1.00  0.00      P1   C
ATOM   3783  HE1 HSE P 250      33.119  38.661  62.778  1.00  0.00      P1    
ATOM   3784  NE2 HSE P 250      31.507  38.810  64.155  1.00  0.00      P1   N
ATOM   3785  HE2 HSE P 250      31.729  39.615  64.704  1.00  0.00      P1    
ATOM   3786  CD2 HSE P 250      30.399  37.998  64.318  1.00  0.00      P1   C
ATOM   3787  HD2 HSE P 250      29.680  38.231  65.091  1.00  0.00      P1    
ATOM   3788  C   HSE P 250      29.533  35.056  65.556  1.00  0.00      P1   C
ATOM   3789  O   HSE P 250      28.389  35.154  66.000  1.00  0.00      P1   O
ATOM   3790  N   ALA P 251      30.629  35.316  66.302  1.00  0.00      P1   N
ATOM   3791  HN  ALA P 251      31.567  35.306  65.956  1.00  0.00      P1    
ATOM   3792  CA  ALA P 251      30.490  35.634  67.693  1.00  0.00      P1   C
ATOM   3793  HA  ALA P 251      29.452  35.799  67.958  1.00  0.00      P1    
ATOM   3794  CB  ALA P 251      31.069  34.560  68.631  1.00  0.00      P1   C
ATOM   3795  HB1 ALA P 251      30.527  33.602  68.480  1.00  0.00      P1    
ATOM   3796  HB2 ALA P 251      32.146  34.382  68.417  1.00  0.00      P1    
ATOM   3797  HB3 ALA P 251      30.963  34.849  69.699  1.00  0.00      P1    
ATOM   3798  C   ALA P 251      31.209  36.911  67.989  1.00  0.00      P1   C
ATOM   3799  O   ALA P 251      32.143  37.298  67.289  1.00  0.00      P1   O
ATOM   3800  N   THR P 252      30.748  37.585  69.064  1.00  0.00      P1   N
ATOM   3801  HN  THR P 252      30.010  37.198  69.616  1.00  0.00      P1    
ATOM   3802  CA  THR P 252      31.224  38.861  69.526  1.00  0.00      P1   C
ATOM   3803  HA  THR P 252      32.061  39.121  68.892  1.00  0.00      P1    
ATOM   3804  CB  THR P 252      30.096  39.834  69.645  1.00  0.00      P1   C
ATOM   3805  HB  THR P 252      29.807  40.103  68.600  1.00  0.00      P1    
ATOM   3806  OG1 THR P 252      30.538  41.014  70.289  1.00  0.00      P1   O
ATOM   3807  HG1 THR P 252      29.763  41.584  70.340  1.00  0.00      P1    
ATOM   3808  CG2 THR P 252      28.965  39.179  70.457  1.00  0.00      P1   C
ATOM   3809 HG21 THR P 252      28.063  39.826  70.472  1.00  0.00      P1    
ATOM   3810 HG22 THR P 252      28.679  38.205  70.006  1.00  0.00      P1    
ATOM   3811 HG23 THR P 252      29.280  38.997  71.507  1.00  0.00      P1    
ATOM   3812  C   THR P 252      31.767  38.739  70.921  1.00  0.00      P1   C
ATOM   3813  O   THR P 252      31.181  38.056  71.760  1.00  0.00      P1   O
ATOM   3814  N   GLN P 253      32.890  39.445  71.208  1.00  0.00      P1   N
ATOM   3815  HN  GLN P 253      33.362  40.025  70.547  1.00  0.00      P1    
ATOM   3816  CA  GLN P 253      33.499  39.411  72.514  1.00  0.00      P1   C
ATOM   3817  HA  GLN P 253      32.752  39.045  73.208  1.00  0.00      P1    
ATOM   3818  CB  GLN P 253      34.780  38.561  72.564  1.00  0.00      P1   C
ATOM   3819  HB1 GLN P 253      35.470  38.972  71.790  1.00  0.00      P1    
ATOM   3820  HB2 GLN P 253      35.287  38.714  73.544  1.00  0.00      P1    
ATOM   3821  CG  GLN P 253      34.541  37.074  72.299  1.00  0.00      P1   C
ATOM   3822  HG1 GLN P 253      33.852  36.940  71.438  1.00  0.00      P1    
ATOM   3823  HG2 GLN P 253      35.494  36.560  72.056  1.00  0.00      P1    
ATOM   3824  CD  GLN P 253      33.895  36.475  73.539  1.00  0.00      P1   C
ATOM   3825  OE1 GLN P 253      33.253  35.428  73.477  1.00  0.00      P1   O
ATOM   3826  NE2 GLN P 253      34.070  37.156  74.703  1.00  0.00      P1   N
ATOM   3827 HE21 GLN P 253      33.653  36.767  75.519  1.00  0.00      P1    
ATOM   3828 HE22 GLN P 253      34.581  38.009  74.705  1.00  0.00      P1    
ATOM   3829  C   GLN P 253      33.886  40.803  72.955  1.00  0.00      P1   C
ATOM   3830  O   GLN P 253      34.052  41.718  72.150  1.00  0.00      P1   O
ATOM   3831  N   TYR P 254      34.003  40.946  74.293  1.00  0.00      P1   N
ATOM   3832  HN  TYR P 254      33.866  40.083  74.777  1.00  0.00      P1    
ATOM   3833  CA  TYR P 254      34.281  42.072  75.146  1.00  0.00      P1   C
ATOM   3834  HA  TYR P 254      34.124  41.702  76.152  1.00  0.00      P1    
ATOM   3835  CB  TYR P 254      35.704  42.313  75.834  1.00  0.00      P1   C
ATOM   3836  HB1 TYR P 254      35.813  41.621  76.697  1.00  0.00      P1    
ATOM   3837  HB2 TYR P 254      36.528  42.085  75.123  1.00  0.00      P1    
ATOM   3838  CG  TYR P 254      35.772  43.740  76.335  1.00  0.00      P1   C
ATOM   3839  CD1 TYR P 254      34.805  44.304  77.153  1.00  0.00      P1   C
ATOM   3840  HD1 TYR P 254      33.991  43.695  77.521  1.00  0.00      P1    
ATOM   3841  CE1 TYR P 254      34.808  45.622  77.515  1.00  0.00      P1   C
ATOM   3842  HE1 TYR P 254      34.010  46.028  78.119  1.00  0.00      P1    
ATOM   3843  CZ  TYR P 254      35.817  46.416  77.103  1.00  0.00      P1   C
ATOM   3844  OH  TYR P 254      35.771  47.765  77.498  1.00  0.00      P1   O
ATOM   3845  HH  TYR P 254      36.581  48.182  77.195  1.00  0.00      P1    
ATOM   3846  CD2 TYR P 254      36.810  44.546  75.967  1.00  0.00      P1   C
ATOM   3847  HD2 TYR P 254      37.603  44.155  75.345  1.00  0.00      P1    
ATOM   3848  CE2 TYR P 254      36.821  45.861  76.344  1.00  0.00      P1   C
ATOM   3849  HE2 TYR P 254      37.628  46.503  76.025  1.00  0.00      P1    
ATOM   3850  C   TYR P 254      33.366  43.256  74.960  1.00  0.00      P1   C
ATOM   3851  O   TYR P 254      32.182  43.139  75.259  1.00  0.00      P1   O
ATOM   3852  N   GLY P 255      33.881  44.422  74.500  1.00  0.00      P1   N
ATOM   3853  HN  GLY P 255      34.738  44.519  73.996  1.00  0.00      P1    
ATOM   3854  CA  GLY P 255      33.162  45.636  74.738  1.00  0.00      P1   C
ATOM   3855  HA1 GLY P 255      33.848  46.472  74.726  1.00  0.00      P1    
ATOM   3856  HA2 GLY P 255      32.584  45.548  75.648  1.00  0.00      P1    
ATOM   3857  C   GLY P 255      32.223  45.802  73.619  1.00  0.00      P1   C
ATOM   3858  O   GLY P 255      32.574  46.352  72.579  1.00  0.00      P1   O
ATOM   3859  N   ASN P 256      30.976  45.380  73.865  1.00  0.00      P1   N
ATOM   3860  HN  ASN P 256      30.691  45.044  74.762  1.00  0.00      P1    
ATOM   3861  CA  ASN P 256      29.946  45.371  72.874  1.00  0.00      P1   C
ATOM   3862  HA  ASN P 256      30.332  44.801  72.035  1.00  0.00      P1    
ATOM   3863  CB  ASN P 256      28.593  44.878  73.418  1.00  0.00      P1   C
ATOM   3864  HB1 ASN P 256      28.358  45.468  74.330  1.00  0.00      P1    
ATOM   3865  HB2 ASN P 256      27.788  45.070  72.680  1.00  0.00      P1    
ATOM   3866  CG  ASN P 256      28.694  43.405  73.778  1.00  0.00      P1   C
ATOM   3867  OD1 ASN P 256      28.649  42.533  72.912  1.00  0.00      P1   O
ATOM   3868  ND2 ASN P 256      28.823  43.117  75.101  1.00  0.00      P1   N
ATOM   3869 HD21 ASN P 256      28.902  42.157  75.355  1.00  0.00      P1    
ATOM   3870 HD22 ASN P 256      28.865  43.853  75.769  1.00  0.00      P1    
ATOM   3871  C   ASN P 256      29.688  46.766  72.394  1.00  0.00      P1   C
ATOM   3872  O   ASN P 256      29.537  46.984  71.195  1.00  0.00      P1   O
ATOM   3873  N   LEU P 257      29.692  47.752  73.312  1.00  0.00      P1   N
ATOM   3874  HN  LEU P 257      29.958  47.587  74.260  1.00  0.00      P1    
ATOM   3875  CA  LEU P 257      29.322  49.116  73.029  1.00  0.00      P1   C
ATOM   3876  HA  LEU P 257      28.301  49.102  72.669  1.00  0.00      P1    
ATOM   3877  CB  LEU P 257      29.476  50.045  74.253  1.00  0.00      P1   C
ATOM   3878  HB1 LEU P 257      29.076  51.043  73.961  1.00  0.00      P1    
ATOM   3879  HB2 LEU P 257      28.818  49.678  75.071  1.00  0.00      P1    
ATOM   3880  CG  LEU P 257      30.923  50.221  74.762  1.00  0.00      P1   C
ATOM   3881  HG  LEU P 257      31.457  50.707  73.910  1.00  0.00      P1    
ATOM   3882  CD1 LEU P 257      30.964  51.162  75.976  1.00  0.00      P1   C
ATOM   3883 HD11 LEU P 257      32.000  51.248  76.368  1.00  0.00      P1    
ATOM   3884 HD12 LEU P 257      30.612  52.178  75.696  1.00  0.00      P1    
ATOM   3885 HD13 LEU P 257      30.315  50.778  76.792  1.00  0.00      P1    
ATOM   3886  CD2 LEU P 257      31.609  48.875  75.048  1.00  0.00      P1   C
ATOM   3887 HD21 LEU P 257      32.653  49.039  75.394  1.00  0.00      P1    
ATOM   3888 HD22 LEU P 257      31.079  48.304  75.837  1.00  0.00      P1    
ATOM   3889 HD23 LEU P 257      31.642  48.252  74.128  1.00  0.00      P1    
ATOM   3890  C   LEU P 257      30.181  49.667  71.932  1.00  0.00      P1   C
ATOM   3891  O   LEU P 257      29.725  50.501  71.151  1.00  0.00      P1   O
ATOM   3892  N   LYS P 258      31.443  49.213  71.833  1.00  0.00      P1   N
ATOM   3893  HN  LYS P 258      31.821  48.509  72.432  1.00  0.00      P1    
ATOM   3894  CA  LYS P 258      32.351  49.721  70.839  1.00  0.00      P1   C
ATOM   3895  HA  LYS P 258      32.445  50.790  70.989  1.00  0.00      P1    
ATOM   3896  CB  LYS P 258      33.726  49.043  70.831  1.00  0.00      P1   C
ATOM   3897  HB1 LYS P 258      34.196  49.243  71.821  1.00  0.00      P1    
ATOM   3898  HB2 LYS P 258      33.586  47.940  70.769  1.00  0.00      P1    
ATOM   3899  CG  LYS P 258      34.598  49.588  69.699  1.00  0.00      P1   C
ATOM   3900  HG1 LYS P 258      35.552  49.013  69.665  1.00  0.00      P1    
ATOM   3901  HG2 LYS P 258      34.076  49.424  68.728  1.00  0.00      P1    
ATOM   3902  CD  LYS P 258      34.951  51.072  69.833  1.00  0.00      P1   C
ATOM   3903  HD1 LYS P 258      35.430  51.231  70.826  1.00  0.00      P1    
ATOM   3904  HD2 LYS P 258      35.708  51.320  69.054  1.00  0.00      P1    
ATOM   3905  CE  LYS P 258      33.780  52.046  69.693  1.00  0.00      P1   C
ATOM   3906  HE1 LYS P 258      33.276  51.911  68.710  1.00  0.00      P1    
ATOM   3907  HE2 LYS P 258      33.032  51.876  70.498  1.00  0.00      P1    
ATOM   3908  NZ  LYS P 258      34.268  53.439  69.786  1.00  0.00      P1   N
ATOM   3909  HZ1 LYS P 258      33.472  54.102  69.690  1.00  0.00      P1    
ATOM   3910  HZ2 LYS P 258      34.729  53.585  70.707  1.00  0.00      P1    
ATOM   3911  HZ3 LYS P 258      34.957  53.615  69.027  1.00  0.00      P1    
ATOM   3912  C   LYS P 258      31.766  49.511  69.474  1.00  0.00      P1   C
ATOM   3913  O   LYS P 258      32.001  50.300  68.560  1.00  0.00      P1   O
ATOM   3914  N   LEU P 259      30.956  48.454  69.311  1.00  0.00      P1   N
ATOM   3915  HN  LEU P 259      30.721  47.852  70.072  1.00  0.00      P1    
ATOM   3916  CA  LEU P 259      30.356  48.084  68.057  1.00  0.00      P1   C
ATOM   3917  HA  LEU P 259      31.170  47.915  67.364  1.00  0.00      P1    
ATOM   3918  CB  LEU P 259      29.412  46.876  68.121  1.00  0.00      P1   C
ATOM   3919  HB1 LEU P 259      28.815  46.974  69.057  1.00  0.00      P1    
ATOM   3920  HB2 LEU P 259      28.683  46.941  67.283  1.00  0.00      P1    
ATOM   3921  CG  LEU P 259      30.134  45.536  68.121  1.00  0.00      P1   C
ATOM   3922  HG  LEU P 259      30.714  45.501  69.075  1.00  0.00      P1    
ATOM   3923  CD1 LEU P 259      29.141  44.364  68.110  1.00  0.00      P1   C
ATOM   3924 HD11 LEU P 259      29.682  43.395  68.062  1.00  0.00      P1    
ATOM   3925 HD12 LEU P 259      28.518  44.370  69.030  1.00  0.00      P1    
ATOM   3926 HD13 LEU P 259      28.467  44.429  67.229  1.00  0.00      P1    
ATOM   3927  CD2 LEU P 259      31.129  45.483  66.959  1.00  0.00      P1   C
ATOM   3928 HD21 LEU P 259      31.675  44.515  66.962  1.00  0.00      P1    
ATOM   3929 HD22 LEU P 259      30.620  45.579  65.979  1.00  0.00      P1    
ATOM   3930 HD23 LEU P 259      31.875  46.302  67.048  1.00  0.00      P1    
ATOM   3931  C   LEU P 259      29.515  49.187  67.505  1.00  0.00      P1   C
ATOM   3932  O   LEU P 259      29.170  49.143  66.327  1.00  0.00      P1   O
ATOM   3933  N   GLY P 260      29.090  50.146  68.343  1.00  0.00      P1   N
ATOM   3934  HN  GLY P 260      29.347  50.150  69.309  1.00  0.00      P1    
ATOM   3935  CA  GLY P 260      28.243  51.227  67.921  1.00  0.00      P1   C
ATOM   3936  HA1 GLY P 260      28.072  51.858  68.782  1.00  0.00      P1    
ATOM   3937  HA2 GLY P 260      27.345  50.795  67.501  1.00  0.00      P1    
ATOM   3938  C   GLY P 260      28.899  52.064  66.852  1.00  0.00      P1   C
ATOM   3939  O   GLY P 260      28.205  52.673  66.042  1.00  0.00      P1   O
ATOM   3940  N   GLU P 261      30.242  52.171  66.851  1.00  0.00      P1   N
ATOM   3941  HN  GLU P 261      30.830  51.678  67.486  1.00  0.00      P1    
ATOM   3942  CA  GLU P 261      30.954  53.012  65.927  1.00  0.00      P1   C
ATOM   3943  HA  GLU P 261      30.505  53.997  65.954  1.00  0.00      P1    
ATOM   3944  CB  GLU P 261      32.447  53.144  66.277  1.00  0.00      P1   C
ATOM   3945  HB1 GLU P 261      32.931  53.780  65.500  1.00  0.00      P1    
ATOM   3946  HB2 GLU P 261      32.562  53.695  67.237  1.00  0.00      P1    
ATOM   3947  CG  GLU P 261      33.179  51.802  66.352  1.00  0.00      P1   C
ATOM   3948  HG1 GLU P 261      32.705  51.166  67.122  1.00  0.00      P1    
ATOM   3949  HG2 GLU P 261      33.148  51.278  65.376  1.00  0.00      P1    
ATOM   3950  CD  GLU P 261      34.613  52.067  66.782  1.00  0.00      P1   C
ATOM   3951  OE1 GLU P 261      34.944  53.253  67.047  1.00  0.00      P1   O
ATOM   3952  OE2 GLU P 261      35.397  51.083  66.855  1.00  0.00      P1   O
ATOM   3953  C   GLU P 261      30.831  52.505  64.521  1.00  0.00      P1   C
ATOM   3954  O   GLU P 261      30.683  51.309  64.276  1.00  0.00      P1   O
ATOM   3955  N   GLU P 262      30.865  53.447  63.551  1.00  0.00      P1   N
ATOM   3956  HN  GLU P 262      30.951  54.422  63.733  1.00  0.00      P1    
ATOM   3957  CA  GLU P 262      30.779  53.121  62.162  1.00  0.00      P1   C
ATOM   3958  HA  GLU P 262      30.009  52.377  61.999  1.00  0.00      P1    
ATOM   3959  CB  GLU P 262      30.540  54.359  61.282  1.00  0.00      P1   C
ATOM   3960  HB1 GLU P 262      31.372  55.079  61.462  1.00  0.00      P1    
ATOM   3961  HB2 GLU P 262      30.608  54.077  60.207  1.00  0.00      P1    
ATOM   3962  CG  GLU P 262      29.198  55.034  61.582  1.00  0.00      P1   C
ATOM   3963  HG1 GLU P 262      28.372  54.356  61.297  1.00  0.00      P1    
ATOM   3964  HG2 GLU P 262      29.111  55.283  62.658  1.00  0.00      P1    
ATOM   3965  CD  GLU P 262      29.076  56.289  60.731  1.00  0.00      P1   C
ATOM   3966  OE1 GLU P 262      30.075  56.641  60.049  1.00  0.00      P1   O
ATOM   3967  OE2 GLU P 262      27.980  56.911  60.753  1.00  0.00      P1   O
ATOM   3968  C   GLU P 262      32.088  52.496  61.787  1.00  0.00      P1   C
ATOM   3969  O   GLU P 262      33.107  52.720  62.438  1.00  0.00      P1   O
ATOM   3970  N   GLY P 263      32.082  51.676  60.719  1.00  0.00      P1   N
ATOM   3971  HN  GLY P 263      31.249  51.525  60.189  1.00  0.00      P1    
ATOM   3972  CA  GLY P 263      33.246  50.966  60.263  1.00  0.00      P1   C
ATOM   3973  HA1 GLY P 263      32.977  50.396  59.385  1.00  0.00      P1    
ATOM   3974  HA2 GLY P 263      33.630  50.370  61.079  1.00  0.00      P1    
ATOM   3975  C   GLY P 263      34.310  51.953  59.869  1.00  0.00      P1   C
ATOM   3976  O   GLY P 263      35.501  51.665  59.972  1.00  0.00      P1   O
ATOM   3977  N   LEU P 264      33.891  53.146  59.408  1.00  0.00      P1   N
ATOM   3978  HN  LEU P 264      32.912  53.337  59.383  1.00  0.00      P1    
ATOM   3979  CA  LEU P 264      34.716  54.222  58.927  1.00  0.00      P1   C
ATOM   3980  HA  LEU P 264      35.282  53.855  58.081  1.00  0.00      P1    
ATOM   3981  CB  LEU P 264      33.839  55.475  58.659  1.00  0.00      P1   C
ATOM   3982  HB1 LEU P 264      33.116  55.205  57.855  1.00  0.00      P1    
ATOM   3983  HB2 LEU P 264      33.228  55.689  59.564  1.00  0.00      P1    
ATOM   3984  CG  LEU P 264      34.512  56.800  58.214  1.00  0.00      P1   C
ATOM   3985  HG  LEU P 264      33.618  57.457  58.085  1.00  0.00      P1    
ATOM   3986  CD1 LEU P 264      35.416  57.421  59.295  1.00  0.00      P1   C
ATOM   3987 HD11 LEU P 264      35.910  58.339  58.910  1.00  0.00      P1    
ATOM   3988 HD12 LEU P 264      34.821  57.695  60.193  1.00  0.00      P1    
ATOM   3989 HD13 LEU P 264      36.207  56.705  59.603  1.00  0.00      P1    
ATOM   3990  CD2 LEU P 264      35.199  56.664  56.855  1.00  0.00      P1   C
ATOM   3991 HD21 LEU P 264      35.655  57.632  56.554  1.00  0.00      P1    
ATOM   3992 HD22 LEU P 264      36.006  55.905  56.878  1.00  0.00      P1    
ATOM   3993 HD23 LEU P 264      34.464  56.369  56.075  1.00  0.00      P1    
ATOM   3994  C   LEU P 264      35.689  54.586  59.995  1.00  0.00      P1   C
ATOM   3995  O   LEU P 264      36.808  55.007  59.703  1.00  0.00      P1   O
ATOM   3996  N   PHE P 265      35.285  54.464  61.268  1.00  0.00      P1   N
ATOM   3997  HN  PHE P 265      34.428  54.083  61.611  1.00  0.00      P1    
ATOM   3998  CA  PHE P 265      36.174  54.930  62.285  1.00  0.00      P1   C
ATOM   3999  HA  PHE P 265      36.433  55.954  62.045  1.00  0.00      P1    
ATOM   4000  CB  PHE P 265      35.605  54.846  63.706  1.00  0.00      P1   C
ATOM   4001  HB1 PHE P 265      34.497  54.931  63.660  1.00  0.00      P1    
ATOM   4002  HB2 PHE P 265      35.839  53.865  64.173  1.00  0.00      P1    
ATOM   4003  CG  PHE P 265      36.232  56.037  64.335  1.00  0.00      P1   C
ATOM   4004  CD1 PHE P 265      37.475  55.986  64.917  1.00  0.00      P1   C
ATOM   4005  HD1 PHE P 265      38.014  55.049  64.946  1.00  0.00      P1    
ATOM   4006  CE1 PHE P 265      38.014  57.128  65.460  1.00  0.00      P1   C
ATOM   4007  HE1 PHE P 265      38.991  57.098  65.921  1.00  0.00      P1    
ATOM   4008  CZ  PHE P 265      37.333  58.320  65.424  1.00  0.00      P1   C
ATOM   4009  HZ  PHE P 265      37.768  59.212  65.852  1.00  0.00      P1    
ATOM   4010  CD2 PHE P 265      35.562  57.237  64.285  1.00  0.00      P1   C
ATOM   4011  HD2 PHE P 265      34.584  57.291  63.828  1.00  0.00      P1    
ATOM   4012  CE2 PHE P 265      36.098  58.377  64.831  1.00  0.00      P1   C
ATOM   4013  HE2 PHE P 265      35.545  59.305  64.790  1.00  0.00      P1    
ATOM   4014  C   PHE P 265      37.447  54.123  62.214  1.00  0.00      P1   C
ATOM   4015  O   PHE P 265      38.532  54.639  62.476  1.00  0.00      P1   O
ATOM   4016  N   VAL P 266      37.328  52.800  61.984  1.00  0.00      P1   N
ATOM   4017  HN  VAL P 266      36.437  52.363  61.895  1.00  0.00      P1    
ATOM   4018  CA  VAL P 266      38.449  51.901  61.846  1.00  0.00      P1   C
ATOM   4019  HA  VAL P 266      39.182  52.241  62.567  1.00  0.00      P1    
ATOM   4020  CB  VAL P 266      38.000  50.492  62.087  1.00  0.00      P1   C
ATOM   4021  HB  VAL P 266      37.119  50.301  61.426  1.00  0.00      P1    
ATOM   4022  CG1 VAL P 266      39.139  49.537  61.726  1.00  0.00      P1   C
ATOM   4023 HG11 VAL P 266      38.842  48.486  61.934  1.00  0.00      P1    
ATOM   4024 HG12 VAL P 266      39.400  49.599  60.649  1.00  0.00      P1    
ATOM   4025 HG13 VAL P 266      40.046  49.763  62.326  1.00  0.00      P1    
ATOM   4026  CG2 VAL P 266      37.507  50.372  63.540  1.00  0.00      P1   C
ATOM   4027 HG21 VAL P 266      37.203  49.328  63.767  1.00  0.00      P1    
ATOM   4028 HG22 VAL P 266      38.311  50.664  64.250  1.00  0.00      P1    
ATOM   4029 HG23 VAL P 266      36.628  51.024  63.721  1.00  0.00      P1    
ATOM   4030  C   VAL P 266      39.116  51.901  60.483  1.00  0.00      P1   C
ATOM   4031  O   VAL P 266      40.334  52.046  60.363  1.00  0.00      P1   O
ATOM   4032  N   TYR P 267      38.297  51.613  59.443  1.00  0.00      P1   N
ATOM   4033  HN  TYR P 267      37.328  51.524  59.669  1.00  0.00      P1    
ATOM   4034  CA  TYR P 267      38.609  51.413  58.045  1.00  0.00      P1   C
ATOM   4035  HA  TYR P 267      39.579  50.930  58.049  1.00  0.00      P1    
ATOM   4036  CB  TYR P 267      37.528  50.625  57.291  1.00  0.00      P1   C
ATOM   4037  HB1 TYR P 267      36.559  51.163  57.376  1.00  0.00      P1    
ATOM   4038  HB2 TYR P 267      37.773  50.559  56.209  1.00  0.00      P1    
ATOM   4039  CG  TYR P 267      37.359  49.271  57.880  1.00  0.00      P1   C
ATOM   4040  CD1 TYR P 267      36.554  49.089  58.981  1.00  0.00      P1   C
ATOM   4041  HD1 TYR P 267      36.062  49.939  59.434  1.00  0.00      P1    
ATOM   4042  CE1 TYR P 267      36.383  47.839  59.528  1.00  0.00      P1   C
ATOM   4043  HE1 TYR P 267      35.758  47.701  60.398  1.00  0.00      P1    
ATOM   4044  CZ  TYR P 267      37.019  46.757  58.966  1.00  0.00      P1   C
ATOM   4045  OH  TYR P 267      36.846  45.472  59.521  1.00  0.00      P1   O
ATOM   4046  HH  TYR P 267      37.305  44.849  58.954  1.00  0.00      P1    
ATOM   4047  CD2 TYR P 267      37.986  48.181  57.322  1.00  0.00      P1   C
ATOM   4048  HD2 TYR P 267      38.646  48.312  56.476  1.00  0.00      P1    
ATOM   4049  CE2 TYR P 267      37.819  46.929  57.863  1.00  0.00      P1   C
ATOM   4050  HE2 TYR P 267      38.336  46.085  57.431  1.00  0.00      P1    
ATOM   4051  C   TYR P 267      38.740  52.658  57.230  1.00  0.00      P1   C
ATOM   4052  O   TYR P 267      39.372  52.643  56.174  1.00  0.00      P1   O
ATOM   4053  N   MET P 268      37.995  53.707  57.612  1.00  0.00      P1   N
ATOM   4054  HN  MET P 268      37.483  53.737  58.468  1.00  0.00      P1    
ATOM   4055  CA  MET P 268      37.874  54.880  56.812  1.00  0.00      P1   C
ATOM   4056  HA  MET P 268      37.453  55.688  57.398  1.00  0.00      P1    
ATOM   4057  CB  MET P 268      39.199  55.367  56.245  1.00  0.00      P1   C
ATOM   4058  HB1 MET P 268      39.630  54.523  55.658  1.00  0.00      P1    
ATOM   4059  HB2 MET P 268      39.010  56.188  55.517  1.00  0.00      P1    
ATOM   4060  CG  MET P 268      40.188  55.795  57.329  1.00  0.00      P1   C
ATOM   4061  HG1 MET P 268      39.678  56.420  58.092  1.00  0.00      P1    
ATOM   4062  HG2 MET P 268      40.589  54.896  57.845  1.00  0.00      P1    
ATOM   4063  SD  MET P 268      41.611  56.760  56.752  1.00  0.00      P1   S
ATOM   4064  CE  MET P 268      40.627  58.251  56.428  1.00  0.00      P1   C
ATOM   4065  HE1 MET P 268      41.265  59.068  56.029  1.00  0.00      P1    
ATOM   4066  HE2 MET P 268      39.828  58.047  55.683  1.00  0.00      P1    
ATOM   4067  HE3 MET P 268      40.142  58.620  57.357  1.00  0.00      P1    
ATOM   4068  C   MET P 268      36.870  54.513  55.758  1.00  0.00      P1   C
ATOM   4069  O   MET P 268      36.106  53.566  55.957  1.00  0.00      P1   O
ATOM   4070  N   GLY P 269      36.783  55.277  54.646  1.00  0.00      P1   N
ATOM   4071  HN  GLY P 269      37.344  56.079  54.443  1.00  0.00      P1    
ATOM   4072  CA  GLY P 269      35.806  54.932  53.646  1.00  0.00      P1   C
ATOM   4073  HA1 GLY P 269      34.902  55.492  53.844  1.00  0.00      P1    
ATOM   4074  HA2 GLY P 269      35.673  53.859  53.648  1.00  0.00      P1    
ATOM   4075  C   GLY P 269      36.312  55.331  52.296  1.00  0.00      P1   C
ATOM   4076  O   GLY P 269      37.046  56.309  52.163  1.00  0.00      P1   O
ATOM   4077  N   SER P 270      35.917  54.570  51.251  1.00  0.00      P1   N
ATOM   4078  HN  SER P 270      35.341  53.756  51.324  1.00  0.00      P1    
ATOM   4079  CA  SER P 270      36.312  54.891  49.912  1.00  0.00      P1   C
ATOM   4080  HA  SER P 270      37.337  55.238  49.944  1.00  0.00      P1    
ATOM   4081  CB  SER P 270      36.121  53.736  48.914  1.00  0.00      P1   C
ATOM   4082  HB1 SER P 270      36.478  54.078  47.916  1.00  0.00      P1    
ATOM   4083  HB2 SER P 270      36.750  52.864  49.205  1.00  0.00      P1    
ATOM   4084  OG  SER P 270      34.747  53.390  48.828  1.00  0.00      P1   O
ATOM   4085  HG1 SER P 270      34.643  52.833  48.046  1.00  0.00      P1    
ATOM   4086  C   SER P 270      35.467  56.041  49.463  1.00  0.00      P1   C
ATOM   4087  O   SER P 270      34.251  56.052  49.647  1.00  0.00      P1   O
ATOM   4088  N   ASN P 271      36.115  57.032  48.826  1.00  0.00      P1   N
ATOM   4089  HN  ASN P 271      37.092  56.979  48.621  1.00  0.00      P1    
ATOM   4090  CA  ASN P 271      35.479  58.243  48.385  1.00  0.00      P1   C
ATOM   4091  HA  ASN P 271      34.967  58.642  49.254  1.00  0.00      P1    
ATOM   4092  CB  ASN P 271      36.458  59.261  47.779  1.00  0.00      P1   C
ATOM   4093  HB1 ASN P 271      37.019  58.751  46.965  1.00  0.00      P1    
ATOM   4094  HB2 ASN P 271      35.902  60.105  47.322  1.00  0.00      P1    
ATOM   4095  CG  ASN P 271      37.412  59.707  48.880  1.00  0.00      P1   C
ATOM   4096  OD1 ASN P 271      37.668  58.970  49.830  1.00  0.00      P1   O
ATOM   4097  ND2 ASN P 271      37.950  60.949  48.753  1.00  0.00      P1   N
ATOM   4098 HD21 ASN P 271      38.584  61.248  49.461  1.00  0.00      P1    
ATOM   4099 HD22 ASN P 271      37.729  61.509  47.961  1.00  0.00      P1    
ATOM   4100  C   ASN P 271      34.445  57.961  47.338  1.00  0.00      P1   C
ATOM   4101  O   ASN P 271      33.441  58.669  47.279  1.00  0.00      P1   O
ATOM   4102  N   PRO P 272      34.657  57.006  46.472  1.00  0.00      P1   N
ATOM   4103  CD  PRO P 272      35.991  56.755  45.944  1.00  0.00      P1   C
ATOM   4104  HD1 PRO P 272      36.507  55.958  46.526  1.00  0.00      P1    
ATOM   4105  HD2 PRO P 272      36.611  57.680  45.969  1.00  0.00      P1    
ATOM   4106  CA  PRO P 272      33.648  56.738  45.480  1.00  0.00      P1   C
ATOM   4107  HA  PRO P 272      33.416  57.656  44.952  1.00  0.00      P1    
ATOM   4108  CB  PRO P 272      34.316  55.865  44.421  1.00  0.00      P1   C
ATOM   4109  HB1 PRO P 272      33.928  56.060  43.396  1.00  0.00      P1    
ATOM   4110  HB2 PRO P 272      34.246  54.779  44.653  1.00  0.00      P1    
ATOM   4111  CG  PRO P 272      35.788  56.297  44.489  1.00  0.00      P1   C
ATOM   4112  HG1 PRO P 272      35.988  57.099  43.752  1.00  0.00      P1    
ATOM   4113  HG2 PRO P 272      36.481  55.452  44.270  1.00  0.00      P1    
ATOM   4114  C   PRO P 272      32.384  56.158  46.033  1.00  0.00      P1   C
ATOM   4115  O   PRO P 272      31.351  56.227  45.370  1.00  0.00      P1   O
ATOM   4116  N   ALA P 273      32.469  55.543  47.216  1.00  0.00      P1   N
ATOM   4117  HN  ALA P 273      33.366  55.533  47.656  1.00  0.00      P1    
ATOM   4118  CA  ALA P 273      31.420  54.888  47.941  1.00  0.00      P1   C
ATOM   4119  HA  ALA P 273      30.884  54.213  47.284  1.00  0.00      P1    
ATOM   4120  CB  ALA P 273      31.946  54.076  49.135  1.00  0.00      P1   C
ATOM   4121  HB1 ALA P 273      32.669  53.313  48.777  1.00  0.00      P1    
ATOM   4122  HB2 ALA P 273      32.473  54.731  49.863  1.00  0.00      P1    
ATOM   4123  HB3 ALA P 273      31.124  53.548  49.665  1.00  0.00      P1    
ATOM   4124  C   ALA P 273      30.405  55.847  48.481  1.00  0.00      P1   C
ATOM   4125  O   ALA P 273      29.330  55.415  48.901  1.00  0.00      P1   O
ATOM   4126  N   ASN P 274      30.750  57.148  48.587  1.00  0.00      P1   N
ATOM   4127  HN  ASN P 274      31.594  57.541  48.223  1.00  0.00      P1    
ATOM   4128  CA  ASN P 274      29.892  58.091  49.257  1.00  0.00      P1   C
ATOM   4129  HA  ASN P 274      29.833  57.771  50.292  1.00  0.00      P1    
ATOM   4130  CB  ASN P 274      30.355  59.555  49.107  1.00  0.00      P1   C
ATOM   4131  HB1 ASN P 274      30.561  59.738  48.030  1.00  0.00      P1    
ATOM   4132  HB2 ASN P 274      29.546  60.249  49.414  1.00  0.00      P1    
ATOM   4133  CG  ASN P 274      31.629  59.782  49.911  1.00  0.00      P1   C
ATOM   4134  OD1 ASN P 274      32.074  58.916  50.660  1.00  0.00      P1   O
ATOM   4135  ND2 ASN P 274      32.227  60.995  49.765  1.00  0.00      P1   N
ATOM   4136 HD21 ASN P 274      33.067  61.155  50.275  1.00  0.00      P1    
ATOM   4137 HD22 ASN P 274      31.840  61.670  49.144  1.00  0.00      P1    
ATOM   4138  C   ASN P 274      28.514  58.021  48.683  1.00  0.00      P1   C
ATOM   4139  O   ASN P 274      27.535  57.962  49.428  1.00  0.00      P1   O
ATOM   4140  N   ASP P 275      28.408  57.987  47.344  1.00  0.00      P1   N
ATOM   4141  HN  ASP P 275      29.169  57.974  46.700  1.00  0.00      P1    
ATOM   4142  CA  ASP P 275      27.129  57.966  46.698  1.00  0.00      P1   C
ATOM   4143  HA  ASP P 275      26.613  58.883  46.961  1.00  0.00      P1    
ATOM   4144  CB  ASP P 275      27.242  57.768  45.178  1.00  0.00      P1   C
ATOM   4145  HB1 ASP P 275      27.781  56.822  44.972  1.00  0.00      P1    
ATOM   4146  HB2 ASP P 275      26.237  57.704  44.717  1.00  0.00      P1    
ATOM   4147  CG  ASP P 275      28.029  58.950  44.642  1.00  0.00      P1   C
ATOM   4148  OD1 ASP P 275      28.279  59.899  45.432  1.00  0.00      P1   O
ATOM   4149  OD2 ASP P 275      28.409  58.918  43.442  1.00  0.00      P1   O
ATOM   4150  C   ASP P 275      26.293  56.819  47.246  1.00  0.00      P1   C
ATOM   4151  OT1 ASP P 275      26.824  56.331  47.939  1.00  0.00      P1    
ATOM   4152  OT2 ASP P 275      25.404  56.816  46.787  1.00  0.00      P1    
ATOM   4153  N   ARG P 276      41.146  23.079  55.471  1.00  0.00      P2   N
ATOM   4154  HT1 ARG P 276      40.634  22.354  55.010  1.00  0.00      P2    
ATOM   4155  HT2 ARG P 276      42.091  22.787  55.620  1.00  0.00      P2    
ATOM   4156  HT3 ARG P 276      41.130  23.913  54.919  1.00  0.00      P2    
ATOM   4157  CA  ARG P 276      40.514  23.357  56.783  1.00  0.00      P2   C
ATOM   4158  HA  ARG P 276      39.510  23.724  56.605  1.00  0.00      P2    
ATOM   4159  CB  ARG P 276      40.525  22.081  57.638  1.00  0.00      P2   C
ATOM   4160  HB1 ARG P 276      40.114  22.367  58.636  1.00  0.00      P2    
ATOM   4161  HB2 ARG P 276      39.810  21.342  57.213  1.00  0.00      P2    
ATOM   4162  CG  ARG P 276      41.928  21.493  57.814  1.00  0.00      P2   C
ATOM   4163  HG1 ARG P 276      42.667  22.324  57.780  1.00  0.00      P2    
ATOM   4164  HG2 ARG P 276      42.013  21.059  58.837  1.00  0.00      P2    
ATOM   4165  CD  ARG P 276      42.264  20.387  56.805  1.00  0.00      P2   C
ATOM   4166  HD1 ARG P 276      42.278  20.816  55.777  1.00  0.00      P2    
ATOM   4167  HD2 ARG P 276      43.259  19.930  57.015  1.00  0.00      P2    
ATOM   4168  NE  ARG P 276      41.213  19.336  56.937  1.00  0.00      P2   N
ATOM   4169  HE  ARG P 276      40.279  19.693  56.819  1.00  0.00      P2    
ATOM   4170  CZ  ARG P 276      41.551  18.036  57.193  1.00  0.00      P2   C
ATOM   4171  NH1 ARG P 276      42.864  17.672  57.250  1.00  0.00      P2   N
ATOM   4172 HH11 ARG P 276      43.119  16.729  57.410  1.00  0.00      P2    
ATOM   4173 HH12 ARG P 276      43.531  18.373  56.989  1.00  0.00      P2    
ATOM   4174  NH2 ARG P 276      40.568  17.109  57.377  1.00  0.00      P2   N
ATOM   4175 HH21 ARG P 276      40.804  16.187  57.648  1.00  0.00      P2    
ATOM   4176 HH22 ARG P 276      39.638  17.448  57.436  1.00  0.00      P2    
ATOM   4177  C   ARG P 276      41.248  24.449  57.530  1.00  0.00      P2   C
ATOM   4178  O   ARG P 276      42.470  24.552  57.430  1.00  0.00      P2   O
ATOM   4179  N   ASN P 277      40.516  25.293  58.305  1.00  0.00      P2   N
ATOM   4180  HN  ASN P 277      39.533  25.181  58.442  1.00  0.00      P2    
ATOM   4181  CA  ASN P 277      41.095  26.429  59.000  1.00  0.00      P2   C
ATOM   4182  HA  ASN P 277      42.166  26.329  58.861  1.00  0.00      P2    
ATOM   4183  CB  ASN P 277      40.482  27.759  58.539  1.00  0.00      P2   C
ATOM   4184  HB1 ASN P 277      39.383  27.615  58.451  1.00  0.00      P2    
ATOM   4185  HB2 ASN P 277      40.654  28.547  59.300  1.00  0.00      P2    
ATOM   4186  CG  ASN P 277      41.084  28.096  57.188  1.00  0.00      P2   C
ATOM   4187  OD1 ASN P 277      40.507  28.850  56.403  1.00  0.00      P2   O
ATOM   4188  ND2 ASN P 277      42.290  27.521  56.918  1.00  0.00      P2   N
ATOM   4189 HD21 ASN P 277      42.713  27.735  56.042  1.00  0.00      P2    
ATOM   4190 HD22 ASN P 277      42.727  26.938  57.596  1.00  0.00      P2    
ATOM   4191  C   ASN P 277      40.823  26.411  60.488  1.00  0.00      P2   C
ATOM   4192  O   ASN P 277      41.775  26.674  61.244  1.00  0.00      P2   O
ATOM   4193  N   GLY P 278      41.459  23.635  60.729  1.00  0.00      P3   N
ATOM   4194  HT1 GLY P 278      40.514  23.954  60.655  1.00  0.00      P3    
ATOM   4195  HT2 GLY P 278      41.494  22.642  60.617  1.00  0.00      P3    
ATOM   4196  CA  GLY P 278      41.977  23.984  62.052  1.00  0.00      P3   C
ATOM   4197  HA1 GLY P 278      41.411  23.467  62.815  1.00  0.00      P3    
ATOM   4198  HA2 GLY P 278      42.001  25.059  62.169  1.00  0.00      P3    
ATOM   4199  C   GLY P 278      43.377  23.487  62.101  1.00  0.00      P3   C
ATOM   4200  O   GLY P 278      43.897  22.959  61.120  1.00  0.00      P3   O
ATOM   4201  N   LEU P 279      44.034  23.661  63.257  1.00  0.00      P3   N
ATOM   4202  HN  LEU P 279      43.658  24.094  64.073  1.00  0.00      P3    
ATOM   4203  CA  LEU P 279      45.386  23.213  63.399  1.00  0.00      P3   C
ATOM   4204  HA  LEU P 279      45.966  23.619  62.580  1.00  0.00      P3    
ATOM   4205  CB  LEU P 279      45.957  23.474  64.806  1.00  0.00      P3   C
ATOM   4206  HB1 LEU P 279      45.228  23.058  65.539  1.00  0.00      P3    
ATOM   4207  HB2 LEU P 279      46.891  22.884  64.933  1.00  0.00      P3    
ATOM   4208  CG  LEU P 279      46.208  24.946  65.150  1.00  0.00      P3   C
ATOM   4209  HG  LEU P 279      45.230  25.468  65.017  1.00  0.00      P3    
ATOM   4210  CD1 LEU P 279      46.664  25.096  66.611  1.00  0.00      P3   C
ATOM   4211 HD11 LEU P 279      46.891  26.159  66.841  1.00  0.00      P3    
ATOM   4212 HD12 LEU P 279      45.869  24.750  67.306  1.00  0.00      P3    
ATOM   4213 HD13 LEU P 279      47.581  24.497  66.800  1.00  0.00      P3    
ATOM   4214  CD2 LEU P 279      47.217  25.570  64.171  1.00  0.00      P3   C
ATOM   4215 HD21 LEU P 279      47.380  26.642  64.415  1.00  0.00      P3    
ATOM   4216 HD22 LEU P 279      48.201  25.061  64.217  1.00  0.00      P3    
ATOM   4217 HD23 LEU P 279      46.838  25.505  63.128  1.00  0.00      P3    
ATOM   4218  C   LEU P 279      45.388  21.720  63.258  1.00  0.00      P3   C
ATOM   4219  O   LEU P 279      46.201  21.161  62.524  1.00  0.00      P3   O
ATOM   4220  N   GLY P 280      44.462  21.033  63.962  1.00  0.00      P3   N
ATOM   4221  HN  GLY P 280      43.782  21.470  64.549  1.00  0.00      P3    
ATOM   4222  CA  GLY P 280      44.403  19.598  63.903  1.00  0.00      P3   C
ATOM   4223  HA1 GLY P 280      45.100  19.247  63.155  1.00  0.00      P3    
ATOM   4224  HA2 GLY P 280      43.380  19.289  63.737  1.00  0.00      P3    
ATOM   4225  C   GLY P 280      44.837  19.060  65.228  1.00  0.00      P3   C
ATOM   4226  O   GLY P 280      44.618  19.678  66.267  1.00  0.00      P3   O
ATOM   4227  N   VAL P 281      45.472  17.873  65.214  1.00  0.00      P3   N
ATOM   4228  HN  VAL P 281      45.678  17.372  64.377  1.00  0.00      P3    
ATOM   4229  CA  VAL P 281      45.910  17.223  66.418  1.00  0.00      P3   C
ATOM   4230  HA  VAL P 281      45.060  17.140  67.083  1.00  0.00      P3    
ATOM   4231  CB  VAL P 281      46.534  15.881  66.146  1.00  0.00      P3   C
ATOM   4232  HB  VAL P 281      46.839  15.445  67.129  1.00  0.00      P3    
ATOM   4233  CG1 VAL P 281      45.482  14.984  65.470  1.00  0.00      P3   C
ATOM   4234 HG11 VAL P 281      45.923  13.995  65.219  1.00  0.00      P3    
ATOM   4235 HG12 VAL P 281      44.613  14.800  66.135  1.00  0.00      P3    
ATOM   4236 HG13 VAL P 281      45.118  15.447  64.528  1.00  0.00      P3    
ATOM   4237  CG2 VAL P 281      47.817  16.075  65.317  1.00  0.00      P3   C
ATOM   4238 HG21 VAL P 281      48.276  15.095  65.068  1.00  0.00      P3    
ATOM   4239 HG22 VAL P 281      47.591  16.606  64.367  1.00  0.00      P3    
ATOM   4240 HG23 VAL P 281      48.571  16.666  65.877  1.00  0.00      P3    
ATOM   4241  C   VAL P 281      46.959  18.089  67.119  1.00  0.00      P3   C
ATOM   4242  O   VAL P 281      47.636  17.551  68.037  1.00  0.00      P3   O
ATOM   4243  NT  VAL P 281      46.946  19.005  66.717  1.00  0.00      P3    
ATOM   4244  HT1 VAL P 281      47.632  19.571  67.175  1.00  0.00      P3    
ATOM   4245  HT2 VAL P 281      46.253  19.035  65.998  1.00  0.00      P3    
MODEL        2
ENDMDL
ATOM      1  N   SER P   1      37.209  63.879  68.372  1.00  0.00      P1   N
ATOM      2  HT1 SER P   1      36.429  63.462  67.825  1.00  0.00      P1    
ATOM      3  HT2 SER P   1      37.092  64.908  68.284  1.00  0.00      P1    
ATOM      4  HT3 SER P   1      37.166  63.574  69.365  1.00  0.00      P1    
ATOM      5  CA  SER P   1      38.563  63.475  67.753  1.00  0.00      P1   C
ATOM      6  HA  SER P   1      38.752  64.180  66.957  1.00  0.00      P1    
ATOM      7  CB  SER P   1      39.742  63.548  68.754  1.00  0.00      P1   C
ATOM      8  HB1 SER P   1      39.430  63.137  69.738  1.00  0.00      P1    
ATOM      9  HB2 SER P   1      40.651  63.054  68.348  1.00  0.00      P1    
ATOM     10  OG  SER P   1      40.152  64.901  69.045  1.00  0.00      P1   O
ATOM     11  HG1 SER P   1      39.551  65.210  69.726  1.00  0.00      P1    
ATOM     12  C   SER P   1      38.497  62.127  67.191  1.00  0.00      P1   C
ATOM     13  O   SER P   1      37.994  61.169  67.838  1.00  0.00      P1   O
ATOM     14  N   VAL P   2      38.996  62.035  65.931  1.00  0.00      P1   N
ATOM     15  HN  VAL P   2      39.347  62.756  65.339  1.00  0.00      P1    
ATOM     16  CA  VAL P   2      39.352  60.792  65.463  1.00  0.00      P1   C
ATOM     17  HA  VAL P   2      39.250  59.975  66.163  1.00  0.00      P1    
ATOM     18  CB  VAL P   2      38.533  60.541  64.203  1.00  0.00      P1   C
ATOM     19  HB  VAL P   2      38.801  61.317  63.454  1.00  0.00      P1    
ATOM     20  CG1 VAL P   2      38.937  59.279  63.492  1.00  0.00      P1   C
ATOM     21 HG11 VAL P   2      39.994  59.373  63.163  1.00  0.00      P1    
ATOM     22 HG12 VAL P   2      38.795  58.459  64.229  1.00  0.00      P1    
ATOM     23 HG13 VAL P   2      38.215  59.162  62.656  1.00  0.00      P1    
ATOM     24  CG2 VAL P   2      37.020  60.620  64.588  1.00  0.00      P1   C
ATOM     25 HG21 VAL P   2      36.716  59.823  65.300  1.00  0.00      P1    
ATOM     26 HG22 VAL P   2      36.722  61.597  65.023  1.00  0.00      P1    
ATOM     27 HG23 VAL P   2      36.373  60.588  63.686  1.00  0.00      P1    
ATOM     28  C   VAL P   2      40.806  60.878  65.156  1.00  0.00      P1   C
ATOM     29  O   VAL P   2      41.331  61.703  64.393  1.00  0.00      P1   O
ATOM     30  N   GLY P   3      41.624  60.070  65.905  1.00  0.00      P1   N
ATOM     31  HN  GLY P   3      41.301  59.442  66.609  1.00  0.00      P1    
ATOM     32  CA  GLY P   3      43.057  59.956  65.671  1.00  0.00      P1   C
ATOM     33  HA1 GLY P   3      43.423  59.532  66.594  1.00  0.00      P1    
ATOM     34  HA2 GLY P   3      43.473  60.923  65.429  1.00  0.00      P1    
ATOM     35  C   GLY P   3      43.414  59.016  64.575  1.00  0.00      P1   C
ATOM     36  O   GLY P   3      42.703  58.717  63.674  1.00  0.00      P1   O
ATOM     37  N   THR P   4      44.672  58.631  64.550  1.00  0.00      P1   N
ATOM     38  HN  THR P   4      45.275  58.731  65.338  1.00  0.00      P1    
ATOM     39  CA  THR P   4      45.287  57.771  63.508  1.00  0.00      P1   C
ATOM     40  HA  THR P   4      44.944  58.083  62.533  1.00  0.00      P1    
ATOM     41  CB  THR P   4      46.822  57.967  63.402  1.00  0.00      P1   C
ATOM     42  HB  THR P   4      47.200  57.580  64.372  1.00  0.00      P1    
ATOM     43  OG1 THR P   4      47.202  59.309  63.306  1.00  0.00      P1   O
ATOM     44  HG1 THR P   4      47.115  59.741  64.159  1.00  0.00      P1    
ATOM     45  CG2 THR P   4      47.427  57.208  62.163  1.00  0.00      P1   C
ATOM     46 HG21 THR P   4      47.011  57.494  61.173  1.00  0.00      P1    
ATOM     47 HG22 THR P   4      48.515  57.420  62.231  1.00  0.00      P1    
ATOM     48 HG23 THR P   4      47.333  56.104  62.254  1.00  0.00      P1    
ATOM     49  C   THR P   4      44.755  56.397  63.561  1.00  0.00      P1   C
ATOM     50  O   THR P   4      44.534  55.756  64.594  1.00  0.00      P1   O
ATOM     51  N   ARG P   5      44.405  55.861  62.362  1.00  0.00      P1   N
ATOM     52  HN  ARG P   5      44.397  56.286  61.460  1.00  0.00      P1    
ATOM     53  CA  ARG P   5      44.097  54.428  62.269  1.00  0.00      P1   C
ATOM     54  HA  ARG P   5      43.556  54.227  63.182  1.00  0.00      P1    
ATOM     55  CB  ARG P   5      42.978  54.177  61.270  1.00  0.00      P1   C
ATOM     56  HB1 ARG P   5      43.317  54.430  60.243  1.00  0.00      P1    
ATOM     57  HB2 ARG P   5      42.718  53.100  61.182  1.00  0.00      P1    
ATOM     58  CG  ARG P   5      41.677  54.945  61.350  1.00  0.00      P1   C
ATOM     59  HG1 ARG P   5      41.152  54.348  60.573  1.00  0.00      P1    
ATOM     60  HG2 ARG P   5      41.151  54.643  62.281  1.00  0.00      P1    
ATOM     61  CD  ARG P   5      41.549  56.472  61.221  1.00  0.00      P1   C
ATOM     62  HD1 ARG P   5      41.973  57.030  62.083  1.00  0.00      P1    
ATOM     63  HD2 ARG P   5      42.098  56.634  60.269  1.00  0.00      P1    
ATOM     64  NE  ARG P   5      40.121  56.805  61.293  1.00  0.00      P1   N
ATOM     65  HE  ARG P   5      39.502  56.297  61.892  1.00  0.00      P1    
ATOM     66  CZ  ARG P   5      39.468  57.689  60.493  1.00  0.00      P1   C
ATOM     67  NH1 ARG P   5      40.066  58.680  59.920  1.00  0.00      P1   N
ATOM     68 HH11 ARG P   5      39.473  59.404  59.568  1.00  0.00      P1    
ATOM     69 HH12 ARG P   5      40.917  59.015  60.324  1.00  0.00      P1    
ATOM     70  NH2 ARG P   5      38.147  57.605  60.314  1.00  0.00      P1   N
ATOM     71 HH21 ARG P   5      37.713  58.187  59.627  1.00  0.00      P1    
ATOM     72 HH22 ARG P   5      37.857  56.654  60.425  1.00  0.00      P1    
ATOM     73  C   ARG P   5      45.286  53.520  62.035  1.00  0.00      P1   C
ATOM     74  O   ARG P   5      46.100  53.635  61.136  1.00  0.00      P1   O
ATOM     75  N   TRP P   6      45.435  52.535  62.985  1.00  0.00      P1   N
ATOM     76  HN  TRP P   6      44.757  52.487  63.714  1.00  0.00      P1    
ATOM     77  CA  TRP P   6      46.506  51.626  62.891  1.00  0.00      P1   C
ATOM     78  HA  TRP P   6      47.193  51.832  62.083  1.00  0.00      P1    
ATOM     79  CB  TRP P   6      47.140  51.466  64.303  1.00  0.00      P1   C
ATOM     80  HB1 TRP P   6      46.432  51.018  65.032  1.00  0.00      P1    
ATOM     81  HB2 TRP P   6      47.979  50.737  64.288  1.00  0.00      P1    
ATOM     82  CG  TRP P   6      47.719  52.737  64.813  1.00  0.00      P1   C
ATOM     83  CD1 TRP P   6      47.172  53.697  65.608  1.00  0.00      P1   C
ATOM     84  HD1 TRP P   6      46.133  53.661  65.901  1.00  0.00      P1    
ATOM     85  NE1 TRP P   6      48.010  54.780  65.686  1.00  0.00      P1   N
ATOM     86  HE1 TRP P   6      47.780  55.613  66.141  1.00  0.00      P1    
ATOM     87  CE2 TRP P   6      49.188  54.471  65.024  1.00  0.00      P1   C
ATOM     88  CD2 TRP P   6      49.044  53.215  64.461  1.00  0.00      P1   C
ATOM     89  CE3 TRP P   6      50.097  52.639  63.689  1.00  0.00      P1   C
ATOM     90  HE3 TRP P   6      50.036  51.748  63.081  1.00  0.00      P1    
ATOM     91  CZ3 TRP P   6      51.321  53.337  63.614  1.00  0.00      P1   C
ATOM     92  HZ3 TRP P   6      52.153  52.991  63.018  1.00  0.00      P1    
ATOM     93  CZ2 TRP P   6      50.362  55.161  64.926  1.00  0.00      P1   C
ATOM     94  HZ2 TRP P   6      50.495  56.139  65.366  1.00  0.00      P1    
ATOM     95  CH2 TRP P   6      51.414  54.607  64.178  1.00  0.00      P1   C
ATOM     96  HH2 TRP P   6      52.344  55.141  64.042  1.00  0.00      P1    
ATOM     97  C   TRP P   6      45.915  50.269  62.529  1.00  0.00      P1   C
ATOM     98  O   TRP P   6      44.959  49.864  63.177  1.00  0.00      P1   O
ATOM     99  N   ALA P   7      46.492  49.578  61.510  1.00  0.00      P1   N
ATOM    100  HN  ALA P   7      47.283  49.933  61.019  1.00  0.00      P1    
ATOM    101  CA  ALA P   7      46.169  48.184  61.198  1.00  0.00      P1   C
ATOM    102  HA  ALA P   7      45.292  47.871  61.745  1.00  0.00      P1    
ATOM    103  CB  ALA P   7      45.825  48.035  59.734  1.00  0.00      P1   C
ATOM    104  HB1 ALA P   7      46.608  48.262  58.979  1.00  0.00      P1    
ATOM    105  HB2 ALA P   7      45.521  47.012  59.426  1.00  0.00      P1    
ATOM    106  HB3 ALA P   7      44.930  48.671  59.561  1.00  0.00      P1    
ATOM    107  C   ALA P   7      47.257  47.265  61.575  1.00  0.00      P1   C
ATOM    108  O   ALA P   7      48.387  47.399  61.093  1.00  0.00      P1   O
ATOM    109  N   VAL P   8      46.898  46.130  62.147  1.00  0.00      P1   N
ATOM    110  HN  VAL P   8      46.039  46.050  62.646  1.00  0.00      P1    
ATOM    111  CA  VAL P   8      47.754  44.967  62.149  1.00  0.00      P1   C
ATOM    112  HA  VAL P   8      48.653  45.113  61.567  1.00  0.00      P1    
ATOM    113  CB  VAL P   8      48.079  44.406  63.616  1.00  0.00      P1   C
ATOM    114  HB  VAL P   8      47.180  43.984  64.114  1.00  0.00      P1    
ATOM    115  CG1 VAL P   8      49.253  43.517  63.510  1.00  0.00      P1   C
ATOM    116 HG11 VAL P   8      50.165  43.908  63.010  1.00  0.00      P1    
ATOM    117 HG12 VAL P   8      49.606  43.261  64.532  1.00  0.00      P1    
ATOM    118 HG13 VAL P   8      49.045  42.584  62.945  1.00  0.00      P1    
ATOM    119  CG2 VAL P   8      48.559  45.568  64.518  1.00  0.00      P1   C
ATOM    120 HG21 VAL P   8      49.389  46.020  63.935  1.00  0.00      P1    
ATOM    121 HG22 VAL P   8      47.824  46.386  64.677  1.00  0.00      P1    
ATOM    122 HG23 VAL P   8      48.935  45.176  65.487  1.00  0.00      P1    
ATOM    123  C   VAL P   8      47.062  43.922  61.390  1.00  0.00      P1   C
ATOM    124  O   VAL P   8      45.952  43.535  61.777  1.00  0.00      P1   O
ATOM    125  N   LEU P   9      47.691  43.430  60.290  1.00  0.00      P1   N
ATOM    126  HN  LEU P   9      48.519  43.876  59.960  1.00  0.00      P1    
ATOM    127  CA  LEU P   9      47.135  42.367  59.400  1.00  0.00      P1   C
ATOM    128  HA  LEU P   9      46.132  42.199  59.764  1.00  0.00      P1    
ATOM    129  CB  LEU P   9      46.988  42.987  57.954  1.00  0.00      P1   C
ATOM    130  HB1 LEU P   9      48.037  43.068  57.598  1.00  0.00      P1    
ATOM    131  HB2 LEU P   9      46.541  42.200  57.309  1.00  0.00      P1    
ATOM    132  CG  LEU P   9      46.247  44.311  57.745  1.00  0.00      P1   C
ATOM    133  HG  LEU P   9      46.698  45.116  58.364  1.00  0.00      P1    
ATOM    134  CD1 LEU P   9      46.528  44.878  56.324  1.00  0.00      P1   C
ATOM    135 HD11 LEU P   9      47.633  44.942  56.238  1.00  0.00      P1    
ATOM    136 HD12 LEU P   9      46.264  44.055  55.626  1.00  0.00      P1    
ATOM    137 HD13 LEU P   9      46.055  45.870  56.159  1.00  0.00      P1    
ATOM    138  CD2 LEU P   9      44.730  44.189  57.964  1.00  0.00      P1   C
ATOM    139 HD21 LEU P   9      44.362  43.840  56.975  1.00  0.00      P1    
ATOM    140 HD22 LEU P   9      44.428  43.591  58.850  1.00  0.00      P1    
ATOM    141 HD23 LEU P   9      44.347  45.216  58.145  1.00  0.00      P1    
ATOM    142  C   LEU P   9      48.108  41.169  59.563  1.00  0.00      P1   C
ATOM    143  O   LEU P   9      49.295  41.215  59.206  1.00  0.00      P1   O
ATOM    144  N   ILE P  10      47.633  40.051  60.130  1.00  0.00      P1   N
ATOM    145  HN  ILE P  10      46.685  39.977  60.432  1.00  0.00      P1    
ATOM    146  CA  ILE P  10      48.477  38.901  60.416  1.00  0.00      P1   C
ATOM    147  HA  ILE P  10      49.397  39.069  59.877  1.00  0.00      P1    
ATOM    148  CB  ILE P  10      48.963  38.735  61.845  1.00  0.00      P1   C
ATOM    149  HB  ILE P  10      49.603  39.618  62.057  1.00  0.00      P1    
ATOM    150  CG2 ILE P  10      47.834  38.706  62.922  1.00  0.00      P1   C
ATOM    151 HG21 ILE P  10      47.186  37.919  62.480  1.00  0.00      P1    
ATOM    152 HG22 ILE P  10      48.269  38.500  63.923  1.00  0.00      P1    
ATOM    153 HG23 ILE P  10      47.190  39.609  62.865  1.00  0.00      P1    
ATOM    154  CG1 ILE P  10      49.786  37.403  62.040  1.00  0.00      P1   C
ATOM    155 HG11 ILE P  10      49.097  36.534  61.978  1.00  0.00      P1    
ATOM    156 HG12 ILE P  10      50.508  37.349  61.196  1.00  0.00      P1    
ATOM    157  CD  ILE P  10      50.619  37.336  63.319  1.00  0.00      P1   C
ATOM    158  HD1 ILE P  10      49.971  37.698  64.145  1.00  0.00      P1    
ATOM    159  HD2 ILE P  10      51.095  36.354  63.525  1.00  0.00      P1    
ATOM    160  HD3 ILE P  10      51.336  38.156  63.100  1.00  0.00      P1    
ATOM    161  C   ILE P  10      48.034  37.633  59.757  1.00  0.00      P1   C
ATOM    162  O   ILE P  10      46.864  37.163  59.931  1.00  0.00      P1   O
ATOM    163  N   ALA P  11      48.940  36.948  58.947  1.00  0.00      P1   N
ATOM    164  HN  ALA P  11      49.798  37.376  58.675  1.00  0.00      P1    
ATOM    165  CA  ALA P  11      48.773  35.651  58.309  1.00  0.00      P1   C
ATOM    166  HA  ALA P  11      47.723  35.397  58.319  1.00  0.00      P1    
ATOM    167  CB  ALA P  11      49.212  35.624  56.799  1.00  0.00      P1   C
ATOM    168  HB1 ALA P  11      48.632  36.273  56.108  1.00  0.00      P1    
ATOM    169  HB2 ALA P  11      50.245  36.027  56.731  1.00  0.00      P1    
ATOM    170  HB3 ALA P  11      49.269  34.587  56.405  1.00  0.00      P1    
ATOM    171  C   ALA P  11      49.491  34.522  59.032  1.00  0.00      P1   C
ATOM    172  O   ALA P  11      50.747  34.430  59.012  1.00  0.00      P1   O
ATOM    173  N   GLY P  12      48.740  33.666  59.643  1.00  0.00      P1   N
ATOM    174  HN  GLY P  12      47.762  33.771  59.482  1.00  0.00      P1    
ATOM    175  CA  GLY P  12      49.214  32.588  60.567  1.00  0.00      P1   C
ATOM    176  HA1 GLY P  12      48.254  32.294  60.964  1.00  0.00      P1    
ATOM    177  HA2 GLY P  12      49.823  32.961  61.377  1.00  0.00      P1    
ATOM    178  C   GLY P  12      49.863  31.455  59.817  1.00  0.00      P1   C
ATOM    179  O   GLY P  12      50.434  30.552  60.444  1.00  0.00      P1   O
ATOM    180  N   SER P  13      49.791  31.356  58.471  1.00  0.00      P1   N
ATOM    181  HN  SER P  13      49.319  32.029  57.908  1.00  0.00      P1    
ATOM    182  CA  SER P  13      49.986  30.209  57.698  1.00  0.00      P1   C
ATOM    183  HA  SER P  13      50.534  29.481  58.277  1.00  0.00      P1    
ATOM    184  CB  SER P  13      48.569  29.579  57.377  1.00  0.00      P1   C
ATOM    185  HB1 SER P  13      48.611  28.725  56.667  1.00  0.00      P1    
ATOM    186  HB2 SER P  13      48.175  29.166  58.330  1.00  0.00      P1    
ATOM    187  OG  SER P  13      47.742  30.665  57.039  1.00  0.00      P1   O
ATOM    188  HG1 SER P  13      47.065  30.299  56.465  1.00  0.00      P1    
ATOM    189  C   SER P  13      50.693  30.481  56.348  1.00  0.00      P1   C
ATOM    190  O   SER P  13      50.703  31.642  55.896  1.00  0.00      P1   O
ATOM    191  N   LYS P  14      51.370  29.445  55.772  1.00  0.00      P1   N
ATOM    192  HN  LYS P  14      51.350  28.672  56.401  1.00  0.00      P1    
ATOM    193  CA  LYS P  14      52.329  29.673  54.701  1.00  0.00      P1   C
ATOM    194  HA  LYS P  14      51.990  30.467  54.052  1.00  0.00      P1    
ATOM    195  CB  LYS P  14      53.719  30.018  55.233  1.00  0.00      P1   C
ATOM    196  HB1 LYS P  14      54.456  30.416  54.503  1.00  0.00      P1    
ATOM    197  HB2 LYS P  14      53.516  30.937  55.823  1.00  0.00      P1    
ATOM    198  CG  LYS P  14      54.362  28.899  56.188  1.00  0.00      P1   C
ATOM    199  HG1 LYS P  14      54.855  29.449  57.018  1.00  0.00      P1    
ATOM    200  HG2 LYS P  14      53.637  28.265  56.742  1.00  0.00      P1    
ATOM    201  CD  LYS P  14      55.285  27.877  55.557  1.00  0.00      P1   C
ATOM    202  HD1 LYS P  14      55.526  27.025  56.228  1.00  0.00      P1    
ATOM    203  HD2 LYS P  14      54.800  27.212  54.812  1.00  0.00      P1    
ATOM    204  CE  LYS P  14      56.603  28.414  54.947  1.00  0.00      P1   C
ATOM    205  HE1 LYS P  14      56.319  29.154  54.168  1.00  0.00      P1    
ATOM    206  HE2 LYS P  14      57.201  28.975  55.697  1.00  0.00      P1    
ATOM    207  NZ  LYS P  14      57.313  27.255  54.399  1.00  0.00      P1   N
ATOM    208  HZ1 LYS P  14      56.784  26.869  53.591  1.00  0.00      P1    
ATOM    209  HZ2 LYS P  14      58.264  27.602  54.158  1.00  0.00      P1    
ATOM    210  HZ3 LYS P  14      57.370  26.489  55.100  1.00  0.00      P1    
ATOM    211  C   LYS P  14      52.490  28.554  53.716  1.00  0.00      P1   C
ATOM    212  O   LYS P  14      52.060  27.451  53.931  1.00  0.00      P1   O
ATOM    213  N   GLY P  15      53.039  28.846  52.527  1.00  0.00      P1   N
ATOM    214  HN  GLY P  15      53.321  29.772  52.291  1.00  0.00      P1    
ATOM    215  CA  GLY P  15      53.074  27.912  51.380  1.00  0.00      P1   C
ATOM    216  HA1 GLY P  15      53.082  26.901  51.761  1.00  0.00      P1    
ATOM    217  HA2 GLY P  15      54.023  28.111  50.905  1.00  0.00      P1    
ATOM    218  C   GLY P  15      51.945  27.995  50.436  1.00  0.00      P1   C
ATOM    219  O   GLY P  15      51.087  28.797  50.637  1.00  0.00      P1   O
ATOM    220  N   TYR P  16      52.036  27.362  49.274  1.00  0.00      P1   N
ATOM    221  HN  TYR P  16      52.890  26.871  49.119  1.00  0.00      P1    
ATOM    222  CA  TYR P  16      50.963  27.436  48.271  1.00  0.00      P1   C
ATOM    223  HA  TYR P  16      50.920  28.462  47.935  1.00  0.00      P1    
ATOM    224  CB  TYR P  16      51.412  26.534  47.041  1.00  0.00      P1   C
ATOM    225  HB1 TYR P  16      52.463  26.763  46.763  1.00  0.00      P1    
ATOM    226  HB2 TYR P  16      51.370  25.467  47.346  1.00  0.00      P1    
ATOM    227  CG  TYR P  16      50.481  26.839  45.900  1.00  0.00      P1   C
ATOM    228  CD1 TYR P  16      50.392  28.125  45.395  1.00  0.00      P1   C
ATOM    229  HD1 TYR P  16      51.105  28.877  45.699  1.00  0.00      P1    
ATOM    230  CE1 TYR P  16      49.662  28.381  44.288  1.00  0.00      P1   C
ATOM    231  HE1 TYR P  16      49.740  29.374  43.869  1.00  0.00      P1    
ATOM    232  CZ  TYR P  16      48.681  27.477  43.839  1.00  0.00      P1   C
ATOM    233  OH  TYR P  16      47.866  27.868  42.749  1.00  0.00      P1   O
ATOM    234  HH  TYR P  16      47.577  27.096  42.258  1.00  0.00      P1    
ATOM    235  CD2 TYR P  16      49.565  25.819  45.357  1.00  0.00      P1   C
ATOM    236  HD2 TYR P  16      49.483  24.840  45.806  1.00  0.00      P1    
ATOM    237  CE2 TYR P  16      48.682  26.199  44.331  1.00  0.00      P1   C
ATOM    238  HE2 TYR P  16      47.925  25.459  44.119  1.00  0.00      P1    
ATOM    239  C   TYR P  16      49.582  26.967  48.814  1.00  0.00      P1   C
ATOM    240  O   TYR P  16      48.561  27.541  48.531  1.00  0.00      P1   O
ATOM    241  N   ALA P  17      49.633  25.865  49.679  1.00  0.00      P1   N
ATOM    242  HN  ALA P  17      50.569  25.641  49.941  1.00  0.00      P1    
ATOM    243  CA  ALA P  17      48.560  25.372  50.437  1.00  0.00      P1   C
ATOM    244  HA  ALA P  17      47.935  24.731  49.832  1.00  0.00      P1    
ATOM    245  CB  ALA P  17      49.234  24.555  51.505  1.00  0.00      P1   C
ATOM    246  HB1 ALA P  17      49.862  25.228  52.127  1.00  0.00      P1    
ATOM    247  HB2 ALA P  17      48.435  24.043  52.082  1.00  0.00      P1    
ATOM    248  HB3 ALA P  17      49.855  23.757  51.044  1.00  0.00      P1    
ATOM    249  C   ALA P  17      47.654  26.523  51.170  1.00  0.00      P1   C
ATOM    250  O   ALA P  17      46.472  26.172  51.412  1.00  0.00      P1   O
ATOM    251  N   ASN P  18      48.250  27.674  51.584  1.00  0.00      P1   N
ATOM    252  HN  ASN P  18      49.235  27.753  51.452  1.00  0.00      P1    
ATOM    253  CA  ASN P  18      47.725  28.714  52.426  1.00  0.00      P1   C
ATOM    254  HA  ASN P  18      46.718  28.524  52.769  1.00  0.00      P1    
ATOM    255  CB  ASN P  18      48.693  28.821  53.695  1.00  0.00      P1   C
ATOM    256  HB1 ASN P  18      49.756  28.887  53.378  1.00  0.00      P1    
ATOM    257  HB2 ASN P  18      48.442  29.675  54.360  1.00  0.00      P1    
ATOM    258  CG  ASN P  18      48.413  27.541  54.440  1.00  0.00      P1   C
ATOM    259  OD1 ASN P  18      47.296  27.112  54.492  1.00  0.00      P1   O
ATOM    260  ND2 ASN P  18      49.424  26.840  54.893  1.00  0.00      P1   N
ATOM    261 HD21 ASN P  18      49.279  26.040  55.476  1.00  0.00      P1    
ATOM    262 HD22 ASN P  18      50.329  27.166  54.620  1.00  0.00      P1    
ATOM    263  C   ASN P  18      47.765  30.069  51.668  1.00  0.00      P1   C
ATOM    264  O   ASN P  18      47.702  31.172  52.193  1.00  0.00      P1   O
ATOM    265  N   TYR P  19      47.867  30.030  50.319  1.00  0.00      P1   N
ATOM    266  HN  TYR P  19      47.841  29.138  49.874  1.00  0.00      P1    
ATOM    267  CA  TYR P  19      47.799  31.106  49.309  1.00  0.00      P1   C
ATOM    268  HA  TYR P  19      48.646  31.758  49.466  1.00  0.00      P1    
ATOM    269  CB  TYR P  19      48.115  30.460  47.870  1.00  0.00      P1   C
ATOM    270  HB1 TYR P  19      49.070  29.892  47.872  1.00  0.00      P1    
ATOM    271  HB2 TYR P  19      47.389  29.637  47.701  1.00  0.00      P1    
ATOM    272  CG  TYR P  19      47.976  31.324  46.593  1.00  0.00      P1   C
ATOM    273  CD1 TYR P  19      46.717  31.904  46.201  1.00  0.00      P1   C
ATOM    274  HD1 TYR P  19      45.813  31.696  46.754  1.00  0.00      P1    
ATOM    275  CE1 TYR P  19      46.672  32.643  45.021  1.00  0.00      P1   C
ATOM    276  HE1 TYR P  19      45.739  33.110  44.743  1.00  0.00      P1    
ATOM    277  CZ  TYR P  19      47.828  32.902  44.254  1.00  0.00      P1   C
ATOM    278  OH  TYR P  19      47.722  33.622  43.056  1.00  0.00      P1   O
ATOM    279  HH  TYR P  19      48.318  33.206  42.430  1.00  0.00      P1    
ATOM    280  CD2 TYR P  19      49.135  31.558  45.792  1.00  0.00      P1   C
ATOM    281  HD2 TYR P  19      50.131  31.329  46.141  1.00  0.00      P1    
ATOM    282  CE2 TYR P  19      49.051  32.293  44.633  1.00  0.00      P1   C
ATOM    283  HE2 TYR P  19      49.913  32.252  43.983  1.00  0.00      P1    
ATOM    284  C   TYR P  19      46.549  31.999  49.470  1.00  0.00      P1   C
ATOM    285  O   TYR P  19      46.585  33.223  49.292  1.00  0.00      P1   O
ATOM    286  N   ARG P  20      45.433  31.411  49.922  1.00  0.00      P1   N
ATOM    287  HN  ARG P  20      45.446  30.416  49.977  1.00  0.00      P1    
ATOM    288  CA  ARG P  20      44.237  32.163  50.278  1.00  0.00      P1   C
ATOM    289  HA  ARG P  20      43.977  32.855  49.491  1.00  0.00      P1    
ATOM    290  CB  ARG P  20      42.969  31.270  50.429  1.00  0.00      P1   C
ATOM    291  HB1 ARG P  20      42.076  31.864  50.721  1.00  0.00      P1    
ATOM    292  HB2 ARG P  20      42.869  30.710  49.475  1.00  0.00      P1    
ATOM    293  CG  ARG P  20      43.055  30.219  51.505  1.00  0.00      P1   C
ATOM    294  HG1 ARG P  20      43.562  29.397  50.957  1.00  0.00      P1    
ATOM    295  HG2 ARG P  20      43.700  30.490  52.368  1.00  0.00      P1    
ATOM    296  CD  ARG P  20      41.683  29.819  51.912  1.00  0.00      P1   C
ATOM    297  HD1 ARG P  20      41.065  30.432  52.601  1.00  0.00      P1    
ATOM    298  HD2 ARG P  20      41.139  29.633  50.961  1.00  0.00      P1    
ATOM    299  NE  ARG P  20      41.893  28.420  52.588  1.00  0.00      P1   N
ATOM    300  HE  ARG P  20      42.774  28.082  52.919  1.00  0.00      P1    
ATOM    301  CZ  ARG P  20      40.981  27.474  52.638  1.00  0.00      P1   C
ATOM    302  NH1 ARG P  20      39.731  27.668  52.327  1.00  0.00      P1   N
ATOM    303 HH11 ARG P  20      39.048  26.952  52.471  1.00  0.00      P1    
ATOM    304 HH12 ARG P  20      39.513  28.641  52.244  1.00  0.00      P1    
ATOM    305  NH2 ARG P  20      41.174  26.273  53.117  1.00  0.00      P1   N
ATOM    306 HH21 ARG P  20      40.563  25.489  53.008  1.00  0.00      P1    
ATOM    307 HH22 ARG P  20      42.127  26.057  53.330  1.00  0.00      P1    
ATOM    308  C   ARG P  20      44.378  33.098  51.501  1.00  0.00      P1   C
ATOM    309  O   ARG P  20      43.744  34.160  51.522  1.00  0.00      P1   O
ATOM    310  N   HSE P  21      45.062  32.686  52.609  1.00  0.00      P1   N
ATOM    311  HN  HSE P  21      45.623  31.863  52.563  1.00  0.00      P1    
ATOM    312  CA  HSE P  21      45.116  33.569  53.784  1.00  0.00      P1   C
ATOM    313  HA  HSE P  21      44.146  33.862  54.156  1.00  0.00      P1    
ATOM    314  CB  HSE P  21      45.776  32.838  54.987  1.00  0.00      P1   C
ATOM    315  HB1 HSE P  21      46.766  32.397  54.744  1.00  0.00      P1    
ATOM    316  HB2 HSE P  21      45.983  33.550  55.815  1.00  0.00      P1    
ATOM    317  ND1 HSE P  21      45.561  30.355  55.208  1.00  0.00      P1   N
ATOM    318  CG  HSE P  21      44.956  31.634  55.311  1.00  0.00      P1   C
ATOM    319  CE1 HSE P  21      44.557  29.536  55.505  1.00  0.00      P1   C
ATOM    320  HE1 HSE P  21      44.623  28.449  55.547  1.00  0.00      P1    
ATOM    321  NE2 HSE P  21      43.402  30.195  55.710  1.00  0.00      P1   N
ATOM    322  HE2 HSE P  21      42.573  29.670  55.906  1.00  0.00      P1    
ATOM    323  CD2 HSE P  21      43.654  31.566  55.584  1.00  0.00      P1   C
ATOM    324  HD2 HSE P  21      42.947  32.343  55.845  1.00  0.00      P1    
ATOM    325  C   HSE P  21      45.920  34.872  53.544  1.00  0.00      P1   C
ATOM    326  O   HSE P  21      45.559  35.963  53.991  1.00  0.00      P1   O
ATOM    327  N   GLN P  22      47.028  34.611  52.893  1.00  0.00      P1   N
ATOM    328  HN  GLN P  22      47.314  33.694  52.628  1.00  0.00      P1    
ATOM    329  CA  GLN P  22      48.008  35.571  52.395  1.00  0.00      P1   C
ATOM    330  HA  GLN P  22      48.234  36.225  53.224  1.00  0.00      P1    
ATOM    331  CB  GLN P  22      49.327  34.918  51.865  1.00  0.00      P1   C
ATOM    332  HB1 GLN P  22      49.102  34.200  51.047  1.00  0.00      P1    
ATOM    333  HB2 GLN P  22      49.924  35.723  51.384  1.00  0.00      P1    
ATOM    334  CG  GLN P  22      50.023  34.179  53.025  1.00  0.00      P1   C
ATOM    335  HG1 GLN P  22      50.244  34.851  53.882  1.00  0.00      P1    
ATOM    336  HG2 GLN P  22      49.317  33.525  53.580  1.00  0.00      P1    
ATOM    337  CD  GLN P  22      51.235  33.482  52.622  1.00  0.00      P1   C
ATOM    338  OE1 GLN P  22      52.362  34.011  52.726  1.00  0.00      P1   O
ATOM    339  NE2 GLN P  22      51.153  32.232  52.144  1.00  0.00      P1   N
ATOM    340 HE21 GLN P  22      51.962  31.911  51.651  1.00  0.00      P1    
ATOM    341 HE22 GLN P  22      50.285  31.737  52.179  1.00  0.00      P1    
ATOM    342  C   GLN P  22      47.318  36.491  51.371  1.00  0.00      P1   C
ATOM    343  O   GLN P  22      47.582  37.687  51.388  1.00  0.00      P1   O
ATOM    344  N   ALA P  23      46.512  35.888  50.483  1.00  0.00      P1   N
ATOM    345  HN  ALA P  23      46.393  34.899  50.438  1.00  0.00      P1    
ATOM    346  CA  ALA P  23      45.760  36.736  49.569  1.00  0.00      P1   C
ATOM    347  HA  ALA P  23      46.362  37.416  48.985  1.00  0.00      P1    
ATOM    348  CB  ALA P  23      45.063  35.973  48.440  1.00  0.00      P1   C
ATOM    349  HB1 ALA P  23      44.320  35.235  48.811  1.00  0.00      P1    
ATOM    350  HB2 ALA P  23      44.543  36.707  47.788  1.00  0.00      P1    
ATOM    351  HB3 ALA P  23      45.802  35.406  47.836  1.00  0.00      P1    
ATOM    352  C   ALA P  23      44.805  37.670  50.325  1.00  0.00      P1   C
ATOM    353  O   ALA P  23      44.745  38.811  49.977  1.00  0.00      P1   O
ATOM    354  N   GLY P  24      44.162  37.198  51.434  1.00  0.00      P1   N
ATOM    355  HN  GLY P  24      44.353  36.252  51.684  1.00  0.00      P1    
ATOM    356  CA  GLY P  24      43.252  37.898  52.315  1.00  0.00      P1   C
ATOM    357  HA1 GLY P  24      42.938  37.220  53.095  1.00  0.00      P1    
ATOM    358  HA2 GLY P  24      42.477  38.206  51.630  1.00  0.00      P1    
ATOM    359  C   GLY P  24      43.912  39.081  52.952  1.00  0.00      P1   C
ATOM    360  O   GLY P  24      43.361  40.152  52.778  1.00  0.00      P1   O
ATOM    361  N   VAL P  25      45.124  38.919  53.564  1.00  0.00      P1   N
ATOM    362  HN  VAL P  25      45.644  38.073  53.652  1.00  0.00      P1    
ATOM    363  CA  VAL P  25      45.774  40.043  54.050  1.00  0.00      P1   C
ATOM    364  HA  VAL P  25      44.977  40.632  54.480  1.00  0.00      P1    
ATOM    365  CB  VAL P  25      46.878  39.721  55.111  1.00  0.00      P1   C
ATOM    366  HB  VAL P  25      47.275  40.685  55.496  1.00  0.00      P1    
ATOM    367  CG1 VAL P  25      46.263  38.992  56.356  1.00  0.00      P1   C
ATOM    368 HG11 VAL P  25      46.236  37.926  56.045  1.00  0.00      P1    
ATOM    369 HG12 VAL P  25      46.800  39.027  57.328  1.00  0.00      P1    
ATOM    370 HG13 VAL P  25      45.256  39.375  56.625  1.00  0.00      P1    
ATOM    371  CG2 VAL P  25      48.051  38.879  54.584  1.00  0.00      P1   C
ATOM    372 HG21 VAL P  25      47.696  37.882  54.245  1.00  0.00      P1    
ATOM    373 HG22 VAL P  25      48.552  39.433  53.762  1.00  0.00      P1    
ATOM    374 HG23 VAL P  25      48.903  38.771  55.290  1.00  0.00      P1    
ATOM    375  C   VAL P  25      46.461  40.939  53.028  1.00  0.00      P1   C
ATOM    376  O   VAL P  25      46.664  42.142  53.322  1.00  0.00      P1   O
ATOM    377  N   CYS P  26      46.852  40.429  51.794  1.00  0.00      P1   N
ATOM    378  HN  CYS P  26      46.952  39.449  51.644  1.00  0.00      P1    
ATOM    379  CA  CYS P  26      47.115  41.408  50.682  1.00  0.00      P1   C
ATOM    380  HA  CYS P  26      47.887  42.092  51.004  1.00  0.00      P1    
ATOM    381  CB  CYS P  26      47.712  40.615  49.400  1.00  0.00      P1   C
ATOM    382  HB1 CYS P  26      46.958  39.851  49.112  1.00  0.00      P1    
ATOM    383  HB2 CYS P  26      47.775  41.286  48.516  1.00  0.00      P1    
ATOM    384  SG  CYS P  26      49.385  39.908  49.670  1.00  0.00      P1   S
ATOM    385  HG1 CYS P  26      49.010  38.972  50.530  1.00  0.00      P1    
ATOM    386  C   CYS P  26      45.964  42.239  50.354  1.00  0.00      P1   C
ATOM    387  O   CYS P  26      46.068  43.459  50.393  1.00  0.00      P1   O
ATOM    388  N   HSE P  27      44.791  41.616  50.111  1.00  0.00      P1   N
ATOM    389  HN  HSE P  27      44.714  40.623  50.069  1.00  0.00      P1    
ATOM    390  CA  HSE P  27      43.534  42.326  49.755  1.00  0.00      P1   C
ATOM    391  HA  HSE P  27      43.639  42.740  48.763  1.00  0.00      P1    
ATOM    392  CB  HSE P  27      42.399  41.344  49.456  1.00  0.00      P1   C
ATOM    393  HB1 HSE P  27      42.805  40.625  48.713  1.00  0.00      P1    
ATOM    394  HB2 HSE P  27      42.216  40.625  50.283  1.00  0.00      P1    
ATOM    395  ND1 HSE P  27      41.177  42.507  47.708  1.00  0.00      P1   N
ATOM    396  CG  HSE P  27      41.143  41.894  48.913  1.00  0.00      P1   C
ATOM    397  CE1 HSE P  27      39.935  42.714  47.394  1.00  0.00      P1   C
ATOM    398  HE1 HSE P  27      39.544  42.941  46.402  1.00  0.00      P1    
ATOM    399  NE2 HSE P  27      39.098  42.266  48.380  1.00  0.00      P1   N
ATOM    400  HE2 HSE P  27      38.113  42.246  48.207  1.00  0.00      P1    
ATOM    401  CD2 HSE P  27      39.882  41.751  49.350  1.00  0.00      P1   C
ATOM    402  HD2 HSE P  27      39.473  41.403  50.290  1.00  0.00      P1    
ATOM    403  C   HSE P  27      43.117  43.297  50.804  1.00  0.00      P1   C
ATOM    404  O   HSE P  27      42.613  44.381  50.493  1.00  0.00      P1   O
ATOM    405  N   ALA P  28      43.285  42.972  52.105  1.00  0.00      P1   N
ATOM    406  HN  ALA P  28      43.450  42.028  52.379  1.00  0.00      P1    
ATOM    407  CA  ALA P  28      42.984  43.844  53.248  1.00  0.00      P1   C
ATOM    408  HA  ALA P  28      41.965  44.177  53.119  1.00  0.00      P1    
ATOM    409  CB  ALA P  28      43.125  43.228  54.614  1.00  0.00      P1   C
ATOM    410  HB1 ALA P  28      42.954  43.939  55.450  1.00  0.00      P1    
ATOM    411  HB2 ALA P  28      42.267  42.552  54.815  1.00  0.00      P1    
ATOM    412  HB3 ALA P  28      44.107  42.746  54.803  1.00  0.00      P1    
ATOM    413  C   ALA P  28      43.933  45.065  53.208  1.00  0.00      P1   C
ATOM    414  O   ALA P  28      43.439  46.177  53.436  1.00  0.00      P1   O
ATOM    415  N   TYR P  29      45.242  44.973  52.875  1.00  0.00      P1   N
ATOM    416  HN  TYR P  29      45.601  44.100  52.556  1.00  0.00      P1    
ATOM    417  CA  TYR P  29      45.992  46.200  52.541  1.00  0.00      P1   C
ATOM    418  HA  TYR P  29      45.879  46.859  53.389  1.00  0.00      P1    
ATOM    419  CB  TYR P  29      47.546  45.962  52.340  1.00  0.00      P1   C
ATOM    420  HB1 TYR P  29      47.969  45.621  53.309  1.00  0.00      P1    
ATOM    421  HB2 TYR P  29      47.579  45.164  51.568  1.00  0.00      P1    
ATOM    422  CG  TYR P  29      48.284  47.221  51.868  1.00  0.00      P1   C
ATOM    423  CD1 TYR P  29      48.525  48.351  52.634  1.00  0.00      P1   C
ATOM    424  HD1 TYR P  29      48.203  48.486  53.656  1.00  0.00      P1    
ATOM    425  CE1 TYR P  29      49.066  49.526  51.972  1.00  0.00      P1   C
ATOM    426  HE1 TYR P  29      49.484  50.346  52.537  1.00  0.00      P1    
ATOM    427  CZ  TYR P  29      49.362  49.547  50.620  1.00  0.00      P1   C
ATOM    428  OH  TYR P  29      50.018  50.609  50.039  1.00  0.00      P1   O
ATOM    429  HH  TYR P  29      50.003  51.259  50.745  1.00  0.00      P1    
ATOM    430  CD2 TYR P  29      48.547  47.326  50.489  1.00  0.00      P1   C
ATOM    431  HD2 TYR P  29      48.324  46.427  49.933  1.00  0.00      P1    
ATOM    432  CE2 TYR P  29      49.014  48.447  49.851  1.00  0.00      P1   C
ATOM    433  HE2 TYR P  29      49.198  48.459  48.787  1.00  0.00      P1    
ATOM    434  C   TYR P  29      45.360  47.027  51.375  1.00  0.00      P1   C
ATOM    435  O   TYR P  29      45.236  48.245  51.450  1.00  0.00      P1   O
ATOM    436  N   GLN P  30      44.876  46.350  50.350  1.00  0.00      P1   N
ATOM    437  HN  GLN P  30      45.060  45.381  50.206  1.00  0.00      P1    
ATOM    438  CA  GLN P  30      44.279  47.111  49.239  1.00  0.00      P1   C
ATOM    439  HA  GLN P  30      44.992  47.843  48.888  1.00  0.00      P1    
ATOM    440  CB  GLN P  30      44.068  46.266  47.955  1.00  0.00      P1   C
ATOM    441  HB1 GLN P  30      43.324  45.458  48.126  1.00  0.00      P1    
ATOM    442  HB2 GLN P  30      43.587  46.887  47.170  1.00  0.00      P1    
ATOM    443  CG  GLN P  30      45.396  45.707  47.276  1.00  0.00      P1   C
ATOM    444  HG1 GLN P  30      45.783  44.818  47.817  1.00  0.00      P1    
ATOM    445  HG2 GLN P  30      45.112  45.351  46.262  1.00  0.00      P1    
ATOM    446  CD  GLN P  30      46.623  46.585  47.196  1.00  0.00      P1   C
ATOM    447  OE1 GLN P  30      46.592  47.866  47.183  1.00  0.00      P1   O
ATOM    448  NE2 GLN P  30      47.786  45.981  47.123  1.00  0.00      P1   N
ATOM    449 HE21 GLN P  30      48.502  46.444  46.601  1.00  0.00      P1    
ATOM    450 HE22 GLN P  30      47.827  44.982  47.105  1.00  0.00      P1    
ATOM    451  C   GLN P  30      42.942  47.848  49.618  1.00  0.00      P1   C
ATOM    452  O   GLN P  30      42.740  49.032  49.277  1.00  0.00      P1   O
ATOM    453  N   ILE P  31      42.006  47.145  50.347  1.00  0.00      P1   N
ATOM    454  HN  ILE P  31      42.285  46.202  50.509  1.00  0.00      P1    
ATOM    455  CA  ILE P  31      40.742  47.561  50.870  1.00  0.00      P1   C
ATOM    456  HA  ILE P  31      40.065  47.821  50.071  1.00  0.00      P1    
ATOM    457  CB  ILE P  31      40.058  46.327  51.500  1.00  0.00      P1   C
ATOM    458  HB  ILE P  31      40.823  45.903  52.185  1.00  0.00      P1    
ATOM    459  CG2 ILE P  31      38.836  46.801  52.299  1.00  0.00      P1   C
ATOM    460 HG21 ILE P  31      38.373  45.878  52.710  1.00  0.00      P1    
ATOM    461 HG22 ILE P  31      39.069  47.388  53.213  1.00  0.00      P1    
ATOM    462 HG23 ILE P  31      37.984  47.291  51.780  1.00  0.00      P1    
ATOM    463  CG1 ILE P  31      39.711  45.211  50.458  1.00  0.00      P1   C
ATOM    464 HG11 ILE P  31      40.498  45.230  49.674  1.00  0.00      P1    
ATOM    465 HG12 ILE P  31      39.762  44.220  50.958  1.00  0.00      P1    
ATOM    466  CD  ILE P  31      38.328  45.334  49.749  1.00  0.00      P1   C
ATOM    467  HD1 ILE P  31      37.561  45.208  50.543  1.00  0.00      P1    
ATOM    468  HD2 ILE P  31      38.168  46.311  49.245  1.00  0.00      P1    
ATOM    469  HD3 ILE P  31      38.151  44.466  49.078  1.00  0.00      P1    
ATOM    470  C   ILE P  31      40.958  48.712  51.862  1.00  0.00      P1   C
ATOM    471  O   ILE P  31      40.301  49.720  51.672  1.00  0.00      P1   O
ATOM    472  N   LEU P  32      41.914  48.595  52.765  1.00  0.00      P1   N
ATOM    473  HN  LEU P  32      42.341  47.709  52.934  1.00  0.00      P1    
ATOM    474  CA  LEU P  32      42.026  49.632  53.710  1.00  0.00      P1   C
ATOM    475  HA  LEU P  32      41.057  49.903  54.104  1.00  0.00      P1    
ATOM    476  CB  LEU P  32      42.724  49.137  55.025  1.00  0.00      P1   C
ATOM    477  HB1 LEU P  32      43.686  48.650  54.756  1.00  0.00      P1    
ATOM    478  HB2 LEU P  32      42.955  49.944  55.754  1.00  0.00      P1    
ATOM    479  CG  LEU P  32      41.964  47.963  55.754  1.00  0.00      P1   C
ATOM    480  HG  LEU P  32      41.561  47.231  55.022  1.00  0.00      P1    
ATOM    481  CD1 LEU P  32      42.815  47.028  56.684  1.00  0.00      P1   C
ATOM    482 HD11 LEU P  32      43.747  46.823  56.114  1.00  0.00      P1    
ATOM    483 HD12 LEU P  32      43.033  47.544  57.643  1.00  0.00      P1    
ATOM    484 HD13 LEU P  32      42.401  46.000  56.753  1.00  0.00      P1    
ATOM    485  CD2 LEU P  32      40.728  48.505  56.517  1.00  0.00      P1   C
ATOM    486 HD21 LEU P  32      41.032  48.857  57.526  1.00  0.00      P1    
ATOM    487 HD22 LEU P  32      40.270  49.457  56.172  1.00  0.00      P1    
ATOM    488 HD23 LEU P  32      39.849  47.833  56.609  1.00  0.00      P1    
ATOM    489  C   LEU P  32      42.775  50.798  53.175  1.00  0.00      P1   C
ATOM    490  O   LEU P  32      42.415  51.966  53.427  1.00  0.00      P1   O
ATOM    491  N   LYS P  33      43.736  50.552  52.301  1.00  0.00      P1   N
ATOM    492  HN  LYS P  33      43.970  49.620  52.035  1.00  0.00      P1    
ATOM    493  CA  LYS P  33      44.444  51.573  51.699  1.00  0.00      P1   C
ATOM    494  HA  LYS P  33      44.804  52.266  52.445  1.00  0.00      P1    
ATOM    495  CB  LYS P  33      45.768  51.236  50.946  1.00  0.00      P1   C
ATOM    496  HB1 LYS P  33      46.431  50.772  51.707  1.00  0.00      P1    
ATOM    497  HB2 LYS P  33      45.567  50.396  50.247  1.00  0.00      P1    
ATOM    498  CG  LYS P  33      46.551  52.336  50.195  1.00  0.00      P1   C
ATOM    499  HG1 LYS P  33      47.467  51.891  49.752  1.00  0.00      P1    
ATOM    500  HG2 LYS P  33      45.877  52.744  49.411  1.00  0.00      P1    
ATOM    501  CD  LYS P  33      46.864  53.567  51.053  1.00  0.00      P1   C
ATOM    502  HD1 LYS P  33      45.939  53.887  51.579  1.00  0.00      P1    
ATOM    503  HD2 LYS P  33      47.504  53.191  51.880  1.00  0.00      P1    
ATOM    504  CE  LYS P  33      47.589  54.797  50.394  1.00  0.00      P1   C
ATOM    505  HE1 LYS P  33      46.965  55.154  49.548  1.00  0.00      P1    
ATOM    506  HE2 LYS P  33      47.630  55.493  51.259  1.00  0.00      P1    
ATOM    507  NZ  LYS P  33      48.837  54.396  49.875  1.00  0.00      P1   N
ATOM    508  HZ1 LYS P  33      48.756  53.768  49.049  1.00  0.00      P1    
ATOM    509  HZ2 LYS P  33      49.332  55.275  49.623  1.00  0.00      P1    
ATOM    510  HZ3 LYS P  33      49.404  53.848  50.552  1.00  0.00      P1    
ATOM    511  C   LYS P  33      43.487  52.403  50.767  1.00  0.00      P1   C
ATOM    512  O   LYS P  33      43.476  53.585  50.833  1.00  0.00      P1   O
ATOM    513  N   ARG P  34      42.534  51.798  50.079  1.00  0.00      P1   N
ATOM    514  HN  ARG P  34      42.574  50.807  49.976  1.00  0.00      P1    
ATOM    515  CA  ARG P  34      41.643  52.527  49.187  1.00  0.00      P1   C
ATOM    516  HA  ARG P  34      42.189  53.245  48.593  1.00  0.00      P1    
ATOM    517  CB  ARG P  34      41.002  51.611  48.181  1.00  0.00      P1   C
ATOM    518  HB1 ARG P  34      40.574  52.179  47.328  1.00  0.00      P1    
ATOM    519  HB2 ARG P  34      41.911  51.132  47.758  1.00  0.00      P1    
ATOM    520  CG  ARG P  34      39.918  50.577  48.570  1.00  0.00      P1   C
ATOM    521  HG1 ARG P  34      40.234  49.975  49.448  1.00  0.00      P1    
ATOM    522  HG2 ARG P  34      38.921  51.031  48.758  1.00  0.00      P1    
ATOM    523  CD  ARG P  34      39.615  49.423  47.526  1.00  0.00      P1   C
ATOM    524  HD1 ARG P  34      39.501  49.894  46.527  1.00  0.00      P1    
ATOM    525  HD2 ARG P  34      40.273  48.529  47.558  1.00  0.00      P1    
ATOM    526  NE  ARG P  34      38.353  48.917  48.053  1.00  0.00      P1   N
ATOM    527  HE  ARG P  34      37.926  49.339  48.853  1.00  0.00      P1    
ATOM    528  CZ  ARG P  34      37.625  48.099  47.333  1.00  0.00      P1   C
ATOM    529  NH1 ARG P  34      38.042  47.520  46.209  1.00  0.00      P1   N
ATOM    530 HH11 ARG P  34      37.644  46.620  46.030  1.00  0.00      P1    
ATOM    531 HH12 ARG P  34      38.984  47.658  45.905  1.00  0.00      P1    
ATOM    532  NH2 ARG P  34      36.356  47.792  47.663  1.00  0.00      P1   N
ATOM    533 HH21 ARG P  34      35.733  47.764  46.881  1.00  0.00      P1    
ATOM    534 HH22 ARG P  34      36.150  48.363  48.458  1.00  0.00      P1    
ATOM    535  C   ARG P  34      40.594  53.150  49.958  1.00  0.00      P1   C
ATOM    536  O   ARG P  34      40.021  54.190  49.585  1.00  0.00      P1   O
ATOM    537  N   GLY P  35      40.327  52.648  51.151  1.00  0.00      P1   N
ATOM    538  HN  GLY P  35      40.763  51.801  51.445  1.00  0.00      P1    
ATOM    539  CA  GLY P  35      39.280  53.218  52.007  1.00  0.00      P1   C
ATOM    540  HA1 GLY P  35      39.151  52.482  52.787  1.00  0.00      P1    
ATOM    541  HA2 GLY P  35      38.399  53.447  51.425  1.00  0.00      P1    
ATOM    542  C   GLY P  35      39.674  54.422  52.877  1.00  0.00      P1   C
ATOM    543  O   GLY P  35      38.825  54.973  53.549  1.00  0.00      P1   O
ATOM    544  N   GLY P  36      41.002  54.747  52.997  1.00  0.00      P1   N
ATOM    545  HN  GLY P  36      41.681  54.232  52.480  1.00  0.00      P1    
ATOM    546  CA  GLY P  36      41.478  55.887  53.741  1.00  0.00      P1   C
ATOM    547  HA1 GLY P  36      40.646  56.403  54.196  1.00  0.00      P1    
ATOM    548  HA2 GLY P  36      42.043  56.509  53.063  1.00  0.00      P1    
ATOM    549  C   GLY P  36      42.537  55.592  54.744  1.00  0.00      P1   C
ATOM    550  O   GLY P  36      43.107  56.539  55.293  1.00  0.00      P1   O
ATOM    551  N   LEU P  37      42.945  54.335  55.018  1.00  0.00      P1   N
ATOM    552  HN  LEU P  37      42.532  53.520  54.620  1.00  0.00      P1    
ATOM    553  CA  LEU P  37      44.216  54.160  55.704  1.00  0.00      P1   C
ATOM    554  HA  LEU P  37      44.210  54.733  56.620  1.00  0.00      P1    
ATOM    555  CB  LEU P  37      44.293  52.685  56.243  1.00  0.00      P1   C
ATOM    556  HB1 LEU P  37      44.036  51.926  55.473  1.00  0.00      P1    
ATOM    557  HB2 LEU P  37      45.366  52.603  56.521  1.00  0.00      P1    
ATOM    558  CG  LEU P  37      43.496  52.373  57.519  1.00  0.00      P1   C
ATOM    559  HG  LEU P  37      43.621  53.285  58.141  1.00  0.00      P1    
ATOM    560  CD1 LEU P  37      41.963  52.164  57.218  1.00  0.00      P1   C
ATOM    561 HD11 LEU P  37      41.447  53.125  57.005  1.00  0.00      P1    
ATOM    562 HD12 LEU P  37      41.915  51.462  56.358  1.00  0.00      P1    
ATOM    563 HD13 LEU P  37      41.465  51.697  58.094  1.00  0.00      P1    
ATOM    564  CD2 LEU P  37      44.075  51.181  58.323  1.00  0.00      P1   C
ATOM    565 HD21 LEU P  37      43.422  50.929  59.187  1.00  0.00      P1    
ATOM    566 HD22 LEU P  37      43.985  50.286  57.671  1.00  0.00      P1    
ATOM    567 HD23 LEU P  37      45.150  51.340  58.554  1.00  0.00      P1    
ATOM    568  C   LEU P  37      45.539  54.622  55.018  1.00  0.00      P1   C
ATOM    569  O   LEU P  37      45.520  55.160  53.929  1.00  0.00      P1   O
ATOM    570  N   LYS P  38      46.682  54.535  55.727  1.00  0.00      P1   N
ATOM    571  HN  LYS P  38      46.467  54.373  56.687  1.00  0.00      P1    
ATOM    572  CA  LYS P  38      48.005  55.019  55.346  1.00  0.00      P1   C
ATOM    573  HA  LYS P  38      47.951  55.346  54.318  1.00  0.00      P1    
ATOM    574  CB  LYS P  38      48.294  56.190  56.238  1.00  0.00      P1   C
ATOM    575  HB1 LYS P  38      48.288  55.752  57.259  1.00  0.00      P1    
ATOM    576  HB2 LYS P  38      49.341  56.440  55.965  1.00  0.00      P1    
ATOM    577  CG  LYS P  38      47.377  57.403  56.035  1.00  0.00      P1   C
ATOM    578  HG1 LYS P  38      46.393  57.112  56.459  1.00  0.00      P1    
ATOM    579  HG2 LYS P  38      47.831  58.144  56.728  1.00  0.00      P1    
ATOM    580  CD  LYS P  38      47.351  58.057  54.575  1.00  0.00      P1   C
ATOM    581  HD1 LYS P  38      48.310  58.589  54.398  1.00  0.00      P1    
ATOM    582  HD2 LYS P  38      47.248  57.240  53.829  1.00  0.00      P1    
ATOM    583  CE  LYS P  38      46.205  59.054  54.303  1.00  0.00      P1   C
ATOM    584  HE1 LYS P  38      46.367  59.646  53.376  1.00  0.00      P1    
ATOM    585  HE2 LYS P  38      45.190  58.615  54.203  1.00  0.00      P1    
ATOM    586  NZ  LYS P  38      46.268  59.985  55.422  1.00  0.00      P1   N
ATOM    587  HZ1 LYS P  38      47.161  60.516  55.423  1.00  0.00      P1    
ATOM    588  HZ2 LYS P  38      45.509  60.688  55.314  1.00  0.00      P1    
ATOM    589  HZ3 LYS P  38      46.179  59.469  56.321  1.00  0.00      P1    
ATOM    590  C   LYS P  38      49.166  53.975  55.466  1.00  0.00      P1   C
ATOM    591  O   LYS P  38      49.208  53.215  56.438  1.00  0.00      P1   O
ATOM    592  N   ASP P  39      50.076  53.915  54.498  1.00  0.00      P1   N
ATOM    593  HN  ASP P  39      50.053  54.566  53.743  1.00  0.00      P1    
ATOM    594  CA  ASP P  39      50.980  52.811  54.284  1.00  0.00      P1   C
ATOM    595  HA  ASP P  39      50.399  51.910  54.145  1.00  0.00      P1    
ATOM    596  CB  ASP P  39      51.907  52.904  53.036  1.00  0.00      P1   C
ATOM    597  HB1 ASP P  39      52.548  53.803  53.158  1.00  0.00      P1    
ATOM    598  HB2 ASP P  39      52.676  52.105  53.105  1.00  0.00      P1    
ATOM    599  CG  ASP P  39      51.193  53.036  51.703  1.00  0.00      P1   C
ATOM    600  OD1 ASP P  39      49.959  52.966  51.685  1.00  0.00      P1   O
ATOM    601  OD2 ASP P  39      51.818  53.252  50.626  1.00  0.00      P1   O
ATOM    602  C   ASP P  39      51.856  52.565  55.554  1.00  0.00      P1   C
ATOM    603  O   ASP P  39      52.022  51.465  55.992  1.00  0.00      P1   O
ATOM    604  N   GLU P  40      52.495  53.598  56.172  1.00  0.00      P1   N
ATOM    605  HN  GLU P  40      52.394  54.513  55.788  1.00  0.00      P1    
ATOM    606  CA  GLU P  40      53.308  53.441  57.420  1.00  0.00      P1   C
ATOM    607  HA  GLU P  40      53.940  52.578  57.270  1.00  0.00      P1    
ATOM    608  CB  GLU P  40      54.093  54.721  57.806  1.00  0.00      P1   C
ATOM    609  HB1 GLU P  40      53.348  55.536  57.686  1.00  0.00      P1    
ATOM    610  HB2 GLU P  40      54.372  54.711  58.882  1.00  0.00      P1    
ATOM    611  CG  GLU P  40      55.303  55.175  56.872  1.00  0.00      P1   C
ATOM    612  HG1 GLU P  40      55.024  55.564  55.870  1.00  0.00      P1    
ATOM    613  HG2 GLU P  40      55.743  56.033  57.425  1.00  0.00      P1    
ATOM    614  CD  GLU P  40      56.364  54.138  56.789  1.00  0.00      P1   C
ATOM    615  OE1 GLU P  40      56.259  53.334  55.873  1.00  0.00      P1   O
ATOM    616  OE2 GLU P  40      57.336  54.224  57.552  1.00  0.00      P1   O
ATOM    617  C   GLU P  40      52.513  52.953  58.663  1.00  0.00      P1   C
ATOM    618  O   GLU P  40      53.082  52.470  59.666  1.00  0.00      P1   O
ATOM    619  N   ASN P  41      51.140  53.098  58.716  1.00  0.00      P1   N
ATOM    620  HN  ASN P  41      50.614  53.435  57.939  1.00  0.00      P1    
ATOM    621  CA  ASN P  41      50.321  52.902  59.849  1.00  0.00      P1   C
ATOM    622  HA  ASN P  41      50.934  52.981  60.734  1.00  0.00      P1    
ATOM    623  CB  ASN P  41      49.254  54.016  59.909  1.00  0.00      P1   C
ATOM    624  HB1 ASN P  41      48.706  53.961  58.943  1.00  0.00      P1    
ATOM    625  HB2 ASN P  41      48.507  53.832  60.710  1.00  0.00      P1    
ATOM    626  CG  ASN P  41      49.864  55.442  60.089  1.00  0.00      P1   C
ATOM    627  OD1 ASN P  41      49.619  56.359  59.318  1.00  0.00      P1   O
ATOM    628  ND2 ASN P  41      50.673  55.588  61.171  1.00  0.00      P1   N
ATOM    629 HD21 ASN P  41      50.983  56.514  61.387  1.00  0.00      P1    
ATOM    630 HD22 ASN P  41      50.990  54.822  61.730  1.00  0.00      P1    
ATOM    631  C   ASN P  41      49.741  51.487  59.824  1.00  0.00      P1   C
ATOM    632  O   ASN P  41      49.102  50.902  60.748  1.00  0.00      P1   O
ATOM    633  N   ILE P  42      49.948  50.945  58.586  1.00  0.00      P1   N
ATOM    634  HN  ILE P  42      50.476  51.399  57.872  1.00  0.00      P1    
ATOM    635  CA  ILE P  42      49.516  49.575  58.333  1.00  0.00      P1   C
ATOM    636  HA  ILE P  42      48.825  49.290  59.113  1.00  0.00      P1    
ATOM    637  CB  ILE P  42      48.997  49.362  56.898  1.00  0.00      P1   C
ATOM    638  HB  ILE P  42      49.617  49.623  56.014  1.00  0.00      P1    
ATOM    639  CG2 ILE P  42      48.551  47.842  56.656  1.00  0.00      P1   C
ATOM    640 HG21 ILE P  42      47.964  47.565  57.558  1.00  0.00      P1    
ATOM    641 HG22 ILE P  42      47.859  47.640  55.811  1.00  0.00      P1    
ATOM    642 HG23 ILE P  42      49.464  47.212  56.591  1.00  0.00      P1    
ATOM    643  CG1 ILE P  42      47.677  50.218  56.746  1.00  0.00      P1   C
ATOM    644 HG11 ILE P  42      46.853  49.700  57.281  1.00  0.00      P1    
ATOM    645 HG12 ILE P  42      47.854  51.138  57.343  1.00  0.00      P1    
ATOM    646  CD  ILE P  42      47.462  50.623  55.254  1.00  0.00      P1   C
ATOM    647  HD1 ILE P  42      47.059  49.783  54.650  1.00  0.00      P1    
ATOM    648  HD2 ILE P  42      46.731  51.451  55.132  1.00  0.00      P1    
ATOM    649  HD3 ILE P  42      48.364  51.010  54.734  1.00  0.00      P1    
ATOM    650  C   ILE P  42      50.704  48.650  58.579  1.00  0.00      P1   C
ATOM    651  O   ILE P  42      51.797  48.950  58.068  1.00  0.00      P1   O
ATOM    652  N   VAL P  43      50.630  47.658  59.438  1.00  0.00      P1   N
ATOM    653  HN  VAL P  43      49.782  47.430  59.910  1.00  0.00      P1    
ATOM    654  CA  VAL P  43      51.700  46.702  59.647  1.00  0.00      P1   C
ATOM    655  HA  VAL P  43      52.593  46.917  59.079  1.00  0.00      P1    
ATOM    656  CB  VAL P  43      52.102  46.579  61.116  1.00  0.00      P1   C
ATOM    657  HB  VAL P  43      51.255  46.160  61.702  1.00  0.00      P1    
ATOM    658  CG1 VAL P  43      53.426  45.731  61.193  1.00  0.00      P1   C
ATOM    659 HG11 VAL P  43      53.389  44.687  60.817  1.00  0.00      P1    
ATOM    660 HG12 VAL P  43      54.204  46.306  60.646  1.00  0.00      P1    
ATOM    661 HG13 VAL P  43      53.750  45.682  62.255  1.00  0.00      P1    
ATOM    662  CG2 VAL P  43      52.374  48.023  61.661  1.00  0.00      P1   C
ATOM    663 HG21 VAL P  43      52.944  47.844  62.598  1.00  0.00      P1    
ATOM    664 HG22 VAL P  43      53.086  48.606  61.039  1.00  0.00      P1    
ATOM    665 HG23 VAL P  43      51.400  48.524  61.848  1.00  0.00      P1    
ATOM    666  C   VAL P  43      51.286  45.312  59.198  1.00  0.00      P1   C
ATOM    667  O   VAL P  43      50.301  44.743  59.724  1.00  0.00      P1   O
ATOM    668  N   VAL P  44      52.021  44.646  58.319  1.00  0.00      P1   N
ATOM    669  HN  VAL P  44      52.856  45.020  57.924  1.00  0.00      P1    
ATOM    670  CA  VAL P  44      51.718  43.347  57.779  1.00  0.00      P1   C
ATOM    671  HA  VAL P  44      50.743  42.958  58.034  1.00  0.00      P1    
ATOM    672  CB  VAL P  44      51.905  43.474  56.196  1.00  0.00      P1   C
ATOM    673  HB  VAL P  44      53.003  43.465  56.026  1.00  0.00      P1    
ATOM    674  CG1 VAL P  44      51.423  42.177  55.513  1.00  0.00      P1   C
ATOM    675 HG11 VAL P  44      51.764  42.111  54.458  1.00  0.00      P1    
ATOM    676 HG12 VAL P  44      51.872  41.361  56.119  1.00  0.00      P1    
ATOM    677 HG13 VAL P  44      50.326  42.025  55.606  1.00  0.00      P1    
ATOM    678  CG2 VAL P  44      51.342  44.745  55.664  1.00  0.00      P1   C
ATOM    679 HG21 VAL P  44      51.780  45.678  56.079  1.00  0.00      P1    
ATOM    680 HG22 VAL P  44      51.467  44.820  54.563  1.00  0.00      P1    
ATOM    681 HG23 VAL P  44      50.269  44.896  55.908  1.00  0.00      P1    
ATOM    682  C   VAL P  44      52.724  42.247  58.180  1.00  0.00      P1   C
ATOM    683  O   VAL P  44      53.919  42.240  57.894  1.00  0.00      P1   O
ATOM    684  N   PHE P  45      52.150  41.247  58.872  1.00  0.00      P1   N
ATOM    685  HN  PHE P  45      51.190  41.215  59.139  1.00  0.00      P1    
ATOM    686  CA  PHE P  45      52.822  39.972  59.201  1.00  0.00      P1   C
ATOM    687  HA  PHE P  45      53.888  40.092  59.076  1.00  0.00      P1    
ATOM    688  CB  PHE P  45      52.523  39.679  60.651  1.00  0.00      P1   C
ATOM    689  HB1 PHE P  45      51.426  39.777  60.798  1.00  0.00      P1    
ATOM    690  HB2 PHE P  45      52.705  38.633  60.978  1.00  0.00      P1    
ATOM    691  CG  PHE P  45      53.139  40.601  61.693  1.00  0.00      P1   C
ATOM    692  CD1 PHE P  45      52.572  41.802  62.226  1.00  0.00      P1   C
ATOM    693  HD1 PHE P  45      51.644  42.184  61.827  1.00  0.00      P1    
ATOM    694  CE1 PHE P  45      53.313  42.664  63.126  1.00  0.00      P1   C
ATOM    695  HE1 PHE P  45      52.928  43.585  63.539  1.00  0.00      P1    
ATOM    696  CZ  PHE P  45      54.560  42.183  63.546  1.00  0.00      P1   C
ATOM    697  HZ  PHE P  45      55.155  42.690  64.292  1.00  0.00      P1    
ATOM    698  CD2 PHE P  45      54.349  40.161  62.256  1.00  0.00      P1   C
ATOM    699  HD2 PHE P  45      54.823  39.281  61.847  1.00  0.00      P1    
ATOM    700  CE2 PHE P  45      55.060  40.888  63.192  1.00  0.00      P1   C
ATOM    701  HE2 PHE P  45      55.997  40.505  63.571  1.00  0.00      P1    
ATOM    702  C   PHE P  45      52.460  38.807  58.336  1.00  0.00      P1   C
ATOM    703  O   PHE P  45      51.342  38.289  58.457  1.00  0.00      P1   O
ATOM    704  N   MET P  46      53.280  38.437  57.381  1.00  0.00      P1   N
ATOM    705  HN  MET P  46      54.166  38.852  57.185  1.00  0.00      P1    
ATOM    706  CA  MET P  46      53.094  37.082  56.681  1.00  0.00      P1   C
ATOM    707  HA  MET P  46      52.720  36.317  57.345  1.00  0.00      P1    
ATOM    708  CB  MET P  46      52.048  37.254  55.489  1.00  0.00      P1   C
ATOM    709  HB1 MET P  46      51.738  36.212  55.260  1.00  0.00      P1    
ATOM    710  HB2 MET P  46      51.254  37.967  55.800  1.00  0.00      P1    
ATOM    711  CG  MET P  46      52.598  37.746  54.183  1.00  0.00      P1   C
ATOM    712  HG1 MET P  46      53.052  38.710  54.499  1.00  0.00      P1    
ATOM    713  HG2 MET P  46      53.426  37.154  53.737  1.00  0.00      P1    
ATOM    714  SD  MET P  46      51.406  38.104  52.833  1.00  0.00      P1   S
ATOM    715  CE  MET P  46      52.375  39.337  52.038  1.00  0.00      P1   C
ATOM    716  HE1 MET P  46      53.474  39.209  52.141  1.00  0.00      P1    
ATOM    717  HE2 MET P  46      52.047  39.502  50.989  1.00  0.00      P1    
ATOM    718  HE3 MET P  46      52.145  40.251  52.625  1.00  0.00      P1    
ATOM    719  C   MET P  46      54.399  36.598  56.252  1.00  0.00      P1   C
ATOM    720  O   MET P  46      55.337  37.363  56.179  1.00  0.00      P1   O
ATOM    721  N   TYR P  47      54.580  35.257  56.035  1.00  0.00      P1   N
ATOM    722  HN  TYR P  47      53.805  34.644  56.168  1.00  0.00      P1    
ATOM    723  CA  TYR P  47      55.843  34.657  55.636  1.00  0.00      P1   C
ATOM    724  HA  TYR P  47      56.541  35.109  56.325  1.00  0.00      P1    
ATOM    725  CB  TYR P  47      55.781  33.050  55.943  1.00  0.00      P1   C
ATOM    726  HB1 TYR P  47      55.530  32.967  57.022  1.00  0.00      P1    
ATOM    727  HB2 TYR P  47      54.910  32.564  55.453  1.00  0.00      P1    
ATOM    728  CG  TYR P  47      56.988  32.290  55.728  1.00  0.00      P1   C
ATOM    729  CD1 TYR P  47      57.819  31.937  56.775  1.00  0.00      P1   C
ATOM    730  HD1 TYR P  47      57.611  32.208  57.800  1.00  0.00      P1    
ATOM    731  CE1 TYR P  47      59.031  31.221  56.481  1.00  0.00      P1   C
ATOM    732  HE1 TYR P  47      59.647  30.844  57.284  1.00  0.00      P1    
ATOM    733  CZ  TYR P  47      59.380  31.059  55.124  1.00  0.00      P1   C
ATOM    734  OH  TYR P  47      60.623  30.565  54.912  1.00  0.00      P1   O
ATOM    735  HH  TYR P  47      60.823  30.786  54.000  1.00  0.00      P1    
ATOM    736  CD2 TYR P  47      57.331  32.019  54.426  1.00  0.00      P1   C
ATOM    737  HD2 TYR P  47      56.602  32.270  53.670  1.00  0.00      P1    
ATOM    738  CE2 TYR P  47      58.597  31.457  54.088  1.00  0.00      P1   C
ATOM    739  HE2 TYR P  47      58.829  31.396  53.035  1.00  0.00      P1    
ATOM    740  C   TYR P  47      56.307  35.131  54.257  1.00  0.00      P1   C
ATOM    741  O   TYR P  47      57.528  35.392  54.108  1.00  0.00      P1   O
ATOM    742  N   ASP P  48      55.341  35.244  53.417  1.00  0.00      P1   N
ATOM    743  HN  ASP P  48      54.428  34.933  53.668  1.00  0.00      P1    
ATOM    744  CA  ASP P  48      55.508  35.708  52.003  1.00  0.00      P1   C
ATOM    745  HA  ASP P  48      54.501  35.691  51.613  1.00  0.00      P1    
ATOM    746  CB  ASP P  48      56.290  37.099  51.977  1.00  0.00      P1   C
ATOM    747  HB1 ASP P  48      55.994  37.797  52.789  1.00  0.00      P1    
ATOM    748  HB2 ASP P  48      57.360  36.841  52.126  1.00  0.00      P1    
ATOM    749  CG  ASP P  48      56.094  37.937  50.786  1.00  0.00      P1   C
ATOM    750  OD1 ASP P  48      56.872  38.901  50.485  1.00  0.00      P1   O
ATOM    751  OD2 ASP P  48      55.149  37.652  50.050  1.00  0.00      P1   O
ATOM    752  C   ASP P  48      56.275  34.701  51.047  1.00  0.00      P1   C
ATOM    753  O   ASP P  48      56.763  33.657  51.479  1.00  0.00      P1   O
ATOM    754  N   ASP P  49      56.303  34.998  49.719  1.00  0.00      P1   N
ATOM    755  HN  ASP P  49      55.921  35.885  49.472  1.00  0.00      P1    
ATOM    756  CA  ASP P  49      57.101  34.233  48.750  1.00  0.00      P1   C
ATOM    757  HA  ASP P  49      57.224  34.850  47.872  1.00  0.00      P1    
ATOM    758  CB  ASP P  49      58.564  33.838  49.250  1.00  0.00      P1   C
ATOM    759  HB1 ASP P  49      59.018  34.699  49.786  1.00  0.00      P1    
ATOM    760  HB2 ASP P  49      58.479  33.088  50.065  1.00  0.00      P1    
ATOM    761  CG  ASP P  49      59.549  33.360  48.162  1.00  0.00      P1   C
ATOM    762  OD1 ASP P  49      59.181  33.550  46.985  1.00  0.00      P1   O
ATOM    763  OD2 ASP P  49      60.703  32.946  48.429  1.00  0.00      P1   O
ATOM    764  C   ASP P  49      56.312  33.061  48.137  1.00  0.00      P1   C
ATOM    765  O   ASP P  49      56.848  31.928  48.028  1.00  0.00      P1   O
ATOM    766  N   ILE P  50      55.098  33.334  47.737  1.00  0.00      P1   N
ATOM    767  HN  ILE P  50      54.873  34.304  47.795  1.00  0.00      P1    
ATOM    768  CA  ILE P  50      54.196  32.391  46.982  1.00  0.00      P1   C
ATOM    769  HA  ILE P  50      54.784  31.505  46.792  1.00  0.00      P1    
ATOM    770  CB  ILE P  50      53.057  32.044  47.840  1.00  0.00      P1   C
ATOM    771  HB  ILE P  50      52.339  31.485  47.203  1.00  0.00      P1    
ATOM    772  CG2 ILE P  50      53.612  31.144  49.024  1.00  0.00      P1   C
ATOM    773 HG21 ILE P  50      52.820  30.641  49.619  1.00  0.00      P1    
ATOM    774 HG22 ILE P  50      54.225  30.257  48.758  1.00  0.00      P1    
ATOM    775 HG23 ILE P  50      54.189  31.808  49.703  1.00  0.00      P1    
ATOM    776  CG1 ILE P  50      52.314  33.290  48.455  1.00  0.00      P1   C
ATOM    777 HG11 ILE P  50      52.820  33.833  49.282  1.00  0.00      P1    
ATOM    778 HG12 ILE P  50      52.370  34.133  47.734  1.00  0.00      P1    
ATOM    779  CD  ILE P  50      50.829  32.938  48.801  1.00  0.00      P1   C
ATOM    780  HD1 ILE P  50      50.757  31.982  49.362  1.00  0.00      P1    
ATOM    781  HD2 ILE P  50      50.578  33.708  49.561  1.00  0.00      P1    
ATOM    782  HD3 ILE P  50      50.173  32.919  47.904  1.00  0.00      P1    
ATOM    783  C   ILE P  50      53.895  32.972  45.642  1.00  0.00      P1   C
ATOM    784  O   ILE P  50      53.221  32.379  44.803  1.00  0.00      P1   O
ATOM    785  N   ALA P  51      54.378  34.200  45.348  1.00  0.00      P1   N
ATOM    786  HN  ALA P  51      54.882  34.723  46.031  1.00  0.00      P1    
ATOM    787  CA  ALA P  51      54.021  34.897  44.108  1.00  0.00      P1   C
ATOM    788  HA  ALA P  51      52.964  34.693  44.019  1.00  0.00      P1    
ATOM    789  CB  ALA P  51      54.277  36.398  44.116  1.00  0.00      P1   C
ATOM    790  HB1 ALA P  51      53.628  36.959  44.822  1.00  0.00      P1    
ATOM    791  HB2 ALA P  51      55.305  36.609  44.480  1.00  0.00      P1    
ATOM    792  HB3 ALA P  51      54.053  36.902  43.152  1.00  0.00      P1    
ATOM    793  C   ALA P  51      54.649  34.271  42.875  1.00  0.00      P1   C
ATOM    794  O   ALA P  51      54.016  34.317  41.823  1.00  0.00      P1   O
ATOM    795  N   TYR P  52      55.830  33.593  42.998  1.00  0.00      P1   N
ATOM    796  HN  TYR P  52      56.215  33.748  43.905  1.00  0.00      P1    
ATOM    797  CA  TYR P  52      56.607  33.109  41.920  1.00  0.00      P1   C
ATOM    798  HA  TYR P  52      56.117  33.199  40.962  1.00  0.00      P1    
ATOM    799  CB  TYR P  52      57.975  33.950  41.915  1.00  0.00      P1   C
ATOM    800  HB1 TYR P  52      58.517  33.971  42.884  1.00  0.00      P1    
ATOM    801  HB2 TYR P  52      58.665  33.444  41.207  1.00  0.00      P1    
ATOM    802  CG  TYR P  52      57.887  35.335  41.382  1.00  0.00      P1   C
ATOM    803  CD1 TYR P  52      57.945  36.437  42.265  1.00  0.00      P1   C
ATOM    804  HD1 TYR P  52      58.112  36.315  43.325  1.00  0.00      P1    
ATOM    805  CE1 TYR P  52      57.913  37.736  41.759  1.00  0.00      P1   C
ATOM    806  HE1 TYR P  52      58.000  38.530  42.486  1.00  0.00      P1    
ATOM    807  CZ  TYR P  52      57.840  37.939  40.376  1.00  0.00      P1   C
ATOM    808  OH  TYR P  52      57.407  39.196  39.823  1.00  0.00      P1   O
[truncated: 4,977,559 more chars]
