# Supplementary material for: Repurposing a plant peptide cyclase for targeted lysine acylation
Source: Nat Chem. 2024 May 24;16(9):1481–9. doi: 10.1038/s41557-024-01520-1 (PMC11374674; doi:10.1038/s41557-024-01520-1)
Supplement: Supplementary file 4 — Statistical source data. [file 41557_2024_1520_MOESM4_ESM.xlsx]

## Sheet: Fig. 3b
Time (m)	Hydrolyzed				Starting material				Product
0	0	0	0	0	100	100	100	100	0	0	0	0		Values are relative RP-HPLC peak integrals (%)
15	7.7	6.3	6.2	6	40.4	37.1	40.3	36.5	51.8	56.7	53.5	57.5
30	9.2	7.1	7.6	6.9	23.5	22.6	23.8	21.3	67.3	70.3	68.7	71.8
45	10.2	7.9	8.3	7.7	14.8	14.3	16.1	12.9	75	77.9	75.6	79.4
60	10.7	8.8	8.8	9.9	9.9	9.4	10.6	8.8	79.4	81.8	80.7	81.3
90	11.3	9.1	9.6	9.5	5.4	5.2	5.8	4.9	83.3	85.7	84.6	85.6
120	11.8	9.2	9.8	9.7	3.4	3.8	3.9	3.3	84.8	87.1	86.3	87
180	12.1	9.6	10.4	10.6	2.4	2.9	2.8	2.8	85.5	87.5	86.8	86.6
