# Supplementary material for: Repurposing a plant peptide cyclase for targeted lysine acylation
Source: Nat Chem. 2024 May 24;16(9):1481–9. doi: 10.1038/s41557-024-01520-1 (PMC11374674; doi:10.1038/s41557-024-01520-1)
Supplement: Supplementary file 6 — Statistical source data. [file 41557_2024_1520_MOESM6_ESM.xlsx]

## Sheet: Sheet1
KX					KLX					XKL
L	63.7	64.7	65.6		L	56.7	57.3	54.7		L	53.3	53.7	52.8		Values are relative RP-HPLC product peak integrals (%)
I	20.4	22.4	23.3		I	48.1	52.3	52.3		I	44.1	46.9	45.7
V	12.7	13.4	13.7		V	50.2	50.8	50.8		V	44	45.7	45.5
F	61.8	61.6	64.1		F	52.3	52.6	52.6		F	52.6	53.7	54.4
M	51.8	51.6	52.9		M	51.1	48.1	48.1		M	54	54.8	54.3
R	2.8	3	3.3		R	44.6	44.8	44.8		R	41.4	42.9	43.6
E	7.4	7.5	8.7		E	56	57.3	57.3		E	45.1	47.3	44.9
G	7.6	8.4	7.7		G	62.7	65.2	65.2		G	62.7	65.1	65.8
P	18.5	21.1	18.7		P	50.2	47.3	47.3		P	48.2	46.2	47.5
H	5.9	5	6		H	51.8	51.5	51.5		H	52.1	51.4	51.8
Q	1.4	2	1.1		Q	55.3	55.7	55.7		Q	48.3	47.6	46.7
Y	11.1	10.2	10.7		Y	50.5	49.3	49.3		Y	46.3	45.2	44.5
W	49.3	48.3	53.2		W	62.8	62.3	62.3		W	54.3	52.3	51.4
A	6	5.5	6.7		A	63.7	63	63		A	53.5	51.6	51.4
S	0	0	0		S	61.6	61.5	61.5		S	59.4	60	59.1
