# Supplementary material for: Repurposing a plant peptide cyclase for targeted lysine acylation
Source: Nat Chem. 2024 May 24;16(9):1481–9. doi: 10.1038/s41557-024-01520-1 (PMC11374674; doi:10.1038/s41557-024-01520-1)
Supplement: Supplementary file 7 — Statistical source data. [file 41557_2024_1520_MOESM7_ESM.xlsx]

## Sheet: Sheet1
KA [µM]	KL			KA
0	67.7	66.9	66	0	0	0		Values are relative RP-HPLC product peak integrals (%)
200	65	65.2	64.8	0.6	0.4	0.1
500	65.3	64.1	62.6	3.3	3	3.5
1000	58.5	58.1	58.2	12.3	11.8	11.6
2000	52.3	51.7	51.5	21.3	21.5	21.4
