# Supplementary material for: Repurposing a plant peptide cyclase for targeted lysine acylation
Source: Nat Chem. 2024 May 24;16(9):1481–9. doi: 10.1038/s41557-024-01520-1 (PMC11374674; doi:10.1038/s41557-024-01520-1)
Supplement: Supplementary file 8 — Statistical source data. [file 41557_2024_1520_MOESM8_ESM.xlsx]

## Sheet: Sheet1
[KL] (µM)	Initial velocities (µM/s)					Michaelis-Menten (GraphPad Prism output)
25	0.073	0.095	0.08	0.063		Best-fit values
50	0.133	0.133	0.124	0.123		Vmax	0.8855
100	0.217	0.244	0.243	0.289		Km	266.5
150	0.293	0.285	0.369	0.318		95% CI (profile likelihood)
200	0.396	0.376	0.38	0.379		Vmax	0.7882 to 1.012
300	0.455	0.482	0.497	0.457		Km	212.0 to 340.0
400	0.476	0.58	0.549	0.504		Goodness of Fit
						Degrees of Freedom	26
						R squared	0.9763
						Sum of Squares	0.01645
						Sy.x	0.02515
						Constraints
						Km	Km > 0
						Number of points
						# of X values	28
						# Y values analyzed	28
